# Supplementary material for: Ligand Binding Site Structure Shapes Folding, Assembly and Degradation of Homomeric Protein Complexes
Source: J Mol Biol. 2019 Sep 6;431(19):3871–88. doi: 10.1016/j.jmb.2019.07.014 (PMC6739599; doi:10.1016/j.jmb.2019.07.014)
Supplement: Supplementary file 2 — Supplementary tables [file mmc2.xlsx]

## Sheet: Table S1.
Table S1. Singledomain proteins and structures.
Uniprot ID	PDB used	QS	BS type	PDB IDs with ligands
12S_PROFR	1on3	H	MBS	1on3,1on9,
1A12_SOLLC	1iax	H	SBS	1iax,
1A1D_PSEUD	1tzj	H	SBS	1rqx,1tyz,1tz2,1tzj,1tzk,1tzm,
1A1D_PYRHO	1j0b	H	SBS	1j0b,
2NPD_PSEAE	2gjl	M	SBS	2gjl,2gjn,
35NBP_CHRVO	2yb1	M	SBS	2yb1,
3HAO_BOVIN	3fe5	M	SBS	3fe5,
3HAO_CUPMC	4r52	H	SBS	4hvo,4hvq,4hvr,4i3p,4l2n,4r52,4wzc,
3PASE_ECOLI	5a61	M	SBS	5a60,5a61,
3S1CB_NAJAT	1v6p	H	SBS	1v6p,
3SA3_NAJAT	1h0j	H	SBS	1h0j,1xt3,2bhi,
4HYPE_AGRVS	4lb0	H	SBS	4lb0,
4HYPE_XANCP	4juu	H	SBS	4juu,
53DR_STAES	3bwv	H	SBS	3bwv,
5BPOR_DIGLA	2v6g	M	SBS	2v6g,
5DNU_ECOLI	2par	H	SBS	2par,2pau,
5HT1B_HUMAN	4iar	H	SBS	4iar,
5NT3A_MOUSE	4fe3	H	SBS	2g06,2g07,2g08,2g09,2g0a,4fe3,4kx3,4kx5,
5NT3B_DROME	4nv0	M	SBS	4nv0,4nwi,
5NTC_HUMAN	2j2c	H	SBS	2j2c,
6HN3M_PSEPK	5eow	M	SBS	5eow,
A0A011_9ACTN	3vkb	H	MBS	3vk5,3vka,3vkb,3vkc,3vkd,
A0A023PKG5_9BACT	5thq	H	SBS	5thq,5tii,
A0A023T3X2_9PROT	4v2i	H	MBS	4v2i,
A0A024V0B1_PLAFA	4zy0	H	SBS	4zx8,4zx9,4zy0,4zy1,4zyq,5cbm,
A0A059Q5E8_9BACT	5iqk	M	SBS	5iqk,
A0A059TC02_PETHY	4r1s	M	SBS	4r1s,4r1t,
A0A059U759_9PEZI	4pva	M	SBS	4pvi,
A0A059WZ16_9BACT	5f47	H	SBS	5f47,5f48,5f49,
A0A059X981_9BACT	5ht0	H	MBS	5ht0,
A0A059ZFC5_ACIBA	5h7x	H	SBS	5h16,5h7x,
A0A060GTM7_BREDI	4xay	H	SBS	4xay,
A0A060VH39_KLEPN	4wgh	M	SBS	4wgh,
A0A067YX61_9CYAN	5iqs	M	SBS	5iqs,5iqt,5iqu,5iqv,
A0A072Z681_CORGT	5dy1	H	SBS	5dy1,
A0A072ZPM2_PSEAI	5gmc	H	SBS	5gm8,
A0A076MPD7_9BACT	4yhe	M	SBS	4yhg,
A0A077K7L1_9ACTN	5gm2	H	MBS	5gm1,5gm2,
A0A086SLX8_VIBCL	5cxk	H	SBS	5cxk,
A0A093RP61_PECCC	4za2	H	SBS	4za2,
A0A096YSN3_BURTA	5iky	M	SBS	5iky,5ikz,
A0A0A0Y4H8_TRAFO	4usc	H	SBS	4usc,
A0A0A6YVN8_ECOLI	4q7i	H	SBS	4q7i,
A0A0A7GJ30_9EURY	5e+25	H	MBS	5e25,
A0A0B4J186_PSEOL	4o98	H	SBS	4o98,
A0A0D4WV12_SICTE	4q6x	M	SBS	4q6x,
A0A0D5YI36_ACIBA	5dl8	M	SBS	5dl8,
A0A0D5YKR4_ACIBA	5dl7	M	SBS	5dl7,
A0A0E1NWS3_YERPA	3nu1	M	SBS	3nu1,
A0A0F6AY66_SALT1	3vvx	H	SBS	3vvy,3vvz,3vw0,3vw1,3vw2,
A0A0F6B221_SALT1	4eru	H	SBS	4eru,
A0A0F6QDN6_9SYNC	5ffc	M	SBS	5fej,5ffc,
A0A0H2UL03_ECOBD	4wf5	H	MBS	4wet,4wey,4wf4,4wf5,
A0A0H2UN19_STRPN	4e8d	H	SBS	4e8c,
A0A0H2UN21_STRPN	2pok	H	SBS	2pok,
A0A0H2UN46_STRPN	4eys	M	SBS	4eys,
A0A0H2UN95_STRPN	4ics	H	SBS	4icq,4icr,4ics,
A0A0H2UNW2_STRPN	1g2r	M	SBS	1g2r,
A0A0H2UP26_STRPN	4evm	M	SBS	4hqs,
A0A0H2UP35_STRPN	4ipn	H	SBS	4ipn,
A0A0H2UP38_STRPN	2b67	H	MBS	2b67,
A0A0H2UP67_STRPN	1z72	H	SBS	1z72,
A0A0H2UP74_STRPN	4nt9	H	SBS	4nt9,
A0A0H2UPA7_STRPN	4g06	H	SBS	4g06,
A0A0H2UPC8_STRPN	2fi1	M	SBS	2fi1,
A0A0H2UPR5_STRPN	2yp6	M	SBS	2yp6,4hqz,
A0A0H2UQB5_STRPN	1jyk	H	MBS	1jyl,
A0A0H2UQU7_STRPN	2hsj	H	SBS	2hsj,
A0A0H2UR04_STRPN	4nhe	H	SBS	4nhe,
A0A0H2UR34_STRPN	3o94	H	SBS	3o90,3o91,3o92,3o93,3o94,
A0A0H2URG7_STRPN	4pqg	M	SBS	4pqg,
A0A0H2URP5_STRPN	3ck2	M	SBS	3ck2,
A0A0H2URR1_STRPN	2i79	H	SBS	2i79,
A0A0H2URV7_STRPN	2go7	M	SBS	2go7,
A0A0H2URW2_STRPN	1sqs	H	MBS	2oys,
A0A0H2URZ6_STRPN	3qry	M	SBS	3qry,3qsp,
A0A0H2UT39_STRP3	4i7h	H	SBS	4i7h,
A0A0H2V833_ECOL6	4iiu	H	SBS	4iiu,4iiv,
A0A0H2V857_ECOL6	3ogh	H	SBS	3ogh,
A0A0H2V8D3_ECOL6	4e6w	H	SBS	4e6w,
A0A0H2VDX9_ECOL6	3k9e	H	SBS	3iq0,
A0A0H2VHN8_STAES	3gbh	H	MBS	3gbh,
A0A0H2VIU2_STAES	2qgs	H	SBS	2qgs,
A0A0H2VVF4_SHIFL	2vha	H	SBS	2vha,
A0A0H2WF95_BURMA	3i09	M	SBS	3i09,
A0A0H2WWM9_STAAC	3qjg	H	MBS	3qjg,
A0A0H2WX20_STAAC	3qfh	M	SBS	3t41,
A0A0H2WZV8_STAAC	4ewt	H	MBS	4ewt,
A0A0H2Y045_BURCA	4aoc	H	SBS	4aoc,
A0A0H2YNR7_CLOP1	5fqf	M	SBS	5fqg,5fqh,5fr0,
A0A0H2YP99_CLOP1	3fcm	H	SBS	3fcm,
A0A0H2YSI2_CLOP1	4gd5	M	SBS	4gd5,4q8r,
A0A0H2ZD27_PSEAB	3kda	H	SBS	4dnf,4dno,4ehb,4eus,
A0A0H2ZNZ5_STRP2	4a34	H	MBS	4a34,
A0A0H2ZPL4_STRP2	4f2e	M	SBS	4f2e,
A0A0H2ZU39_MYCA1	4rgb	H	SBS	4rgb,
A0A0H2ZV91_MYCA1	3pxx	H	SBS	3pxx,
A0A0H2ZWY3_MYCA1	3t7c	H	SBS	3t7c,
A0A0H3A4S5_MYCA1	3ppi	H	SBS	3ppi,
A0A0H3AFW5_VIBC3	4i4n	H	SBS	4i2n,
A0A0H3ALA8_VIBC3	4lrq	H	SBS	4lrq,
A0A0H3AMJ9_VIBC3	4lx8	M	SBS	4jp1,4lx8,
A0A0H3AQ75_BRUO2	5el0	H	SBS	5el0,
A0A0H3AQB6_BRUO2	5dwn	H	SBS	5dwn,
A0A0H3ASR6_BRUO2	4wok	M	SBS	4wok,
A0A0H3C7V4_CAUCN	4czm	M	SBS	4czf,4czg,4czh,4czj,4czk,4czl,4czm,
A0A0H3C834_CAUCN	4irx	M	SBS	4irx,
A0A0H3G9X2_BRUSU	4tqt	H	SBS	4tqt,
A0A0H3JJC6_STAAN	3mwf	M	SBS	3mwf,
A0A0H3JP37_STAAM	4yrd	H	SBS	4yrd,
A0A0H3JRK2_STAAM	3rza	H	SBS	3rza,
A0A0H3JRN6_STAAN	5kaw	M	SBS	5kat,5kau,5kaw,5kcb,
A0A0H3JRX7_STAAM	3anz	H	SBS	3anz,
A0A0H3JS15_STAAN	1xv2	H	SBS	1xv2,
A0A0H3JT72_STAAM	4pia	M	SBS	4pi7,4pi8,
A0A0H3JTC8_STAAM	3e+48	H	SBS	3e48,
A0A0H3JTP0_STAAM	4c5k	H	SBS	4c5k,4c5m,
A0A0H3JTS0_STAAM	3d8p	M	SBS	3d8p,
A0A0H3JUJ1_STAAM	4m20	H	MBS	4m20,
A0A0H3JVA7_STAAN	3ram	H	SBS	3ram,
A0A0H3JWU6_STAAM	4fkm	M	SBS	4fil,
A0A0H3JZ73_STAAM	3fym	M	SBS	3fym,
A0A0H3JZJ4_SYNP6	4dr8	M	SBS	4dr8,4dr9,
A0A0H3K164_STAAM	3nur	M	SBS	3nur,
A0A0H3K7S1_STAAE	2oog	M	SBS	2oog,
A0A0H3K9U6_STAAE	3lhs	M	SBS	3lhs,3li2,
A0A0H3KA72_STAAE	4gxo	H	MBS	3hsr,
A0A0H3KJG7_BURM1	4yle	M	SBS	4yle,
A0A0H3KNC4_BURM1	4dlf	M	SBS	4dlf,4dlm,4dnm,4do7,
A0A0H3KNE7_BURM1	4gkb	H	SBS	4gkb,4glo,
A0A0H3KPJ9_BURM1	5t8z	M	SBS	5t8z,
A0A0H3LM73_BORBR	4p56	M	SBS	4p56,
A0A0H3LP08_BORBR	4yzz	H	SBS	4yzz,
A0A0H3LPK2_BORBR	4nq8	M	SBS	4nq8,
A0A0H3M323_BARHE	3gr3	H	MBS	3gr3,
A0A0H3M325_BARHE	3lb5	H	SBS	3lb5,
A0A0H3M6W8_BARHE	3lv0	H	SBS	3luz,3lv0,
A0A0H3MCJ9_CHLT2	4ilq	M	SBS	4mpo,
A0A0H3MH91_CHLT2	4ilo	M	SBS	4ilo,
A0A0H3MRL9_MYCLB	3r2n	H	SBS	3r2n,
A0A0J9X157_MYCSJ	4f0q	H	SBS	4f0p,4f0q,
A0A0J9X1M8_STRPY	4ogd	H	SBS	4oht,4ywu,4ywv,
A0A0J9X1Y2_LACCB	4mie	H	SBS	4min,4mio,4miy,4mjl,
A0A0J9X1Z5_ECOLX	3wtr	M	SBS	3wtr,4pdn,
A0A0J9X1Z9_STAAU	4qrh	H	SBS	4qrh,
A0A0J9X241_MORCA	4um7	H	MBS	4um5,4um7,4umf,
A0A0J9X256_STAAU	4x7r	M	SBS	4x7m,4x7r,
A0A0J9X262_KLEOX	4xhc	H	SBS	4xhc,
A0A0J9X276_CAMJU	4xpk	M	SBS	4xpl,
A0A0J9X280_PSEPB	4y7u	M	SBS	4y7u,4y7v,
A0A0K0VJM8_BACME	5hei	H	MBS	5hei,
A0A0K0VJM9_BACME	5hdj	H	MBS	5hdj,
A0A0M3GZJ1_NEIGO	5tr9	M	SBS	5tr9,
A0A0M3KKU6_ERWAE	4d47	M	SBS	4d47,
A0A0M3KKW7_STRPY	4rkx	M	SBS	4rkx,
A0A0M3KKX3_LACPJ	4u7o	H	SBS	4u7o,
A0A0M3KKY6_9PLAN	4uhc	M	SBS	4uhd,4uhe,4uhf,
A0A0M3KKY8_STRA1	4uzg	M	SBS	4uzg,
A0A0M3KKZ0_STRAG	4w6q	H	MBS	4w6q,
A0A0M3KKZ2_9ANNE	4wch	M	SBS	4wch,
A0A0M3KKZ8_RHIMI	4wtr	M	SBS	4wtr,4wts,
A0A0M3KL01_9ACTN	4xab	M	SBS	4xac,
A0A0M3KL06_STAAU	4xtt	H	MBS	4xtt,
A0A0M3KL09_ACIB3	4y0a	M	SBS	4y0a,
A0A0M3KL15_ECOLX	4y7l	H	SBS	4y7l,
A0A0M3KL20_HELPY	4ygf	H	SBS	4ygf,4yha,
A0A0M3KL32_9ACTO	4z7x	M	SBS	4z7x,
A0A0M3KL33_BRUO2	4z9n	H	SBS	4z9n,
A0A0M3KL41_STAAC	4zxu	H	SBS	4zxu,
A0A0M5I297_STRHE	5cbk	M	SBS	5cbk,
A0A0Q9UXH6_9BACI	5g0a	H	SBS	5g0a,
A0A0R4I973_MNELE	4yki	H	MBS	4yki,4ykj,4ykk,4ykp,5cmb,5cmc,
A0A0X1KHD1_9PLAN	5ao9	M	SBS	5aob,5aoc,
A0A0X1KHE6_RHIMI	5c3u	M	SBS	5c3u,
A0A0X1KHF5_9ACTN	5dj1	H	SBS	5dj3,
A0A0X3QUR7_STEMA	5j1d	M	SBS	5j1d,
A0A0Y5D4F5_NEIME	5t02	H	MBS	5t02,
A0A140UH61_PSEAI	4wvz	M	SBS	4wvz,
A0A140UHE5_ACIBA	4ywr	M	SBS	4ywr,
A0A140UHJ0_PHATR	5a8b	H	SBS	5a8b,
A0A140UHN8_CAPHI	5d4y	M	SBS	5d4y,
A0A140UHP5_CENTO	5eyx	H	SBS	5eyx,
A0A158RFT6_METTR	5icu	M	SBS	5icu,
A0A182DW20_ECOLX	4z3g	M	SBS	4z3e,4z3f,4z3g,4z3h,
A0A182DWE5_9ACTN	5jxm	M	SBS	5k9m,
A0A1A9TAB8_BIFLB	4zze	M	SBS	4zza,4zze,
A0A1A9TAD0_PICPA	5a3l	H	SBS	5a3l,5a3m,
A0A1A9TAI7_SALET	5cx7	H	MBS	5cx7,
A0A1A9TAJ1_GANLU	5d8z	M	SBS	5d8z,
A0A1C9V3S9_9MONI	5e4m	H	MBS	5e4b,5e4d,5e4m,
A0A1D5B369_SANVI	5f6z	H	MBS	5f6z,
A0A1D5B390_9CYAN	5k53	M	SBS	5k53,
A0A1L1QK30_9ACTN	5l43	M	SBS	5l43,
A0A1L1QK38_ASPJA	5m0t	H	SBS	5m0t,
A0A1L1QK39_9PSEU	5m0z	M	SBS	5m0z,
A0JSJ2_ARTS2	3dtt	H	SBS	3dtt,
A0JYP2_ARTS2	3ez0	H	SBS	3ez0,
A0LVW8_ACIC1	4ru1	M	SBS	4ru1,
A0NLY7_LABAI	4m8d	H	MBS	4j0n,4m8d,
A0PKT3_MYCUA	3qhx	H	MBS	3qhx,
A0Q0N1_CLONN	3i16	H	SBS	3i16,
A0Q436_FRATN	2d1g	H	SBS	2d1g,
A0Q494_FRATN	4oko	M	SBS	4oko,
A0QP85_MYCS2	2xw7	H	SBS	2xw7,
A0QRC4_MYCS2	3ol3	H	SBS	3ol3,
A0QT42_MYCS2	4wwh	M	SBS	4wwh,
A0QTQ5_MYCS2	5if9	M	SBS	5if9,5ihp,
A0QTQ6_MYCS2	2jfr	M	SBS	2jfr,2jfs,2jft,2v06,
A0QU01_MYCS2	4y9i	M	SBS	4y9i,
A0QVJ7_MYCS2	4wec	H	SBS	4wec,
A0QWX6_MYCS2	4tm8	M	SBS	4tm7,
A0QYW6_MYCS2	5ahw	H	SBS	5ahw,
A0R0G0_MYCS2	3rxz	H	SBS	3rxz,
A0R1R4_MYCS2	3ome	H	SBS	3ome,
A0R238_MYCS2	4ybn	H	MBS	4ybn,
A0R559_MYCS2	2uzh	H	MBS	2uzh,
A1A2L3_BIFAA	3o0f	M	SBS	3e0f,3o0f,
A1AG1_HUMAN	3kq0	M	SBS	3kq0,
A1B7S1_PARDP	3fa5	H	SBS	3fa5,
A1B9E3_PARDP	3u7r	H	MBS	3u7r,
A1CJQ5_ASPCL	5c5g	M	SBS	5d6t,
A1HA_LOXIN	3rlg	M	SBS	3rlg,3rlh,
A1JMA5_YERE8	3pe7	M	SBS	3pe7,
A1JNA0_YERE8	5buv	H	MBS	5buv,
A1JSS7_YERE8	2jda	M	SBS	2jd9,2jda,
A1JSS8_YERE8	2v8i	M	SBS	2v8j,2v8k,
A1JTF3_YERE8	5jy9	M	SBS	5jy9,
A1JTG0_YERE8	4gmg	H	SBS	4gmg,
A1R0W1_ARTAT	3rha	M	SBS	3rha,
A1R4M8_ARTAT	3iuk	M	SBS	3iuk,
A1R958_ARTAT	4atq	H	MBS	4atp,4atq,
A1S6W5_SHEAM	3bos	H	SBS	3bos,
A1SR00_PSYIN	4xg1	H	MBS	4xg1,
A1TSQ3_ACIAC	4hwv	H	SBS	4hwv,
A1U1C4_MARHV	3ohe	H	SBS	3ohe,
A1WJM2_VEREI	4ry9	M	SBS	4ry9,
A1WU94_HALHL	3ibm	H	SBS	3ibm,
A2IC68_ECOLX	4buq	H	SBS	4buq,4ca4,
A2ICH1_THESW	3vsv	H	MBS	3vsu,3vsv,
A2KD59_LAMGL	1qd0	H	SBS	1qd0,
A2RI36_LACLM	3f8f	H	MBS	3f8f,
A2SL15_METPP	3g16	H	SBS	3g16,
A2SQK8_METLZ	3lmc	M	SBS	3lmc,
A2TC31_SPHYA	2i7f	M	SBS	2i7f,
A3CLZ4_STRSV	4n83	H	SBS	4n83,
A3CR20_STRSV	4n82	M	SBS	4n82,
A3CZ62_SHEB5	3u99	M	SBS	3u99,
A3D842_SHEB5	3ieh	M	SBS	3ieh,
A3DDA2_CLOTH	3eey	H	SBS	3eey,
A3DHS7_CLOTH	3ijd	H	SBS	3ijd,
A3DIL8_CLOTH	3he8	H	MBS	3hee,3ph3,3ph4,
A3EYF7_9RHIZ	2ykv	H	MBS	2ykv,2ykx,4ao4,
A3FNZ8_9ROSI	2p5r	H	SBS	2p5r,
A3FQN0_CRYPI	3eb0	H	SBS	3eb0,
A3MSH1_PYRCJ	4gp2	H	SBS	4gp2,
A3MX09_PYRCJ	4fp4	H	MBS	4fp4,
A3N294_ACTP2	4r73	M	SBS	4r73,4r74,4r75,
A3PLM5_RHOS1	4x8r	M	SBS	4x8r,
A3PQU4_RHOS1	4pe3	M	SBS	4pe3,
A3SNG1_ROSNI	4b29	M	SBS	4b29,
A4CYJ6_9CNID	3wmp	H	MBS	3wmp,
A4D0H5_9ACTN	2weu	H	SBS	2wes,2wet,2weu,
A4F1R4_CLITE	4rel	M	SBS	4rel,4rem,4ren,4whm,
A4GRB2_9FLAO	3l6n	M	SBS	3l6n,
A4GRE3_9BILA	3rf4	H	MBS	3rf4,3rf5,
A4HRG8_LEIIN	3r2j	H	SBS	3r2j,
A4IMB4_GEOTN	4rz2	H	MBS	4rz3,
A4IU28_GEOTN	3b9o	M	SBS	3b9o,
A4JBA9_BURVG	4i1v	H	SBS	4i1v,
A4JC15_BURVG	5ify	H	MBS	5ify,
A4JIB1_BURVG	5idw	H	SBS	5idw,
A4JLG9_BURVG	5dld	M	SBS	5dld,
A4JQA0_BURVG	5i4m	H	SBS	5i4m,
A4PB64_9PROT	3ai3	H	MBS	3ai2,3ai3,
A4PHY4_CHRMO	2e1v	M	SBS	2e1t,
A4TVL0_9PROT	4v31	M	SBS	4v2y,4v2z,4v30,4v31,4v32,5amh,5ami,5amj,5amk,
A4VY63_STRSY	3mfq	M	SBS	3mfq,
A4XXY9_PSEMY	5lth	M	SBS	5lte,5lth,5lti,
A4YI54_METS5	3ve7	H	MBS	3ve7,
A5EEL3_BRASB	4yhs	M	SBS	4yhs,
A5H660_SCHMA	4bz5	M	SBS	4bz5,4bz6,4bz7,4bz8,4bz9,4cqf,5fue,
A5H7H0_MONPR	3st1	M	SBS	3st1,
A5K063_PLAVS	2b30	H	SBS	2b30,
A5K4U6_PLAVS	3rbm	H	MBS	3cc9,3ez3,3ldw,3ph7,3rbm,3ryw,5hn7,5hn8,5hn9,5hna,
A5K709_PLAVS	2qor	M	SBS	2qor,
A5K8L9_PLAVS	4tn4	H	MBS	4oyt,4pff,4pfn,4tmr,4tn4,
A5KE01_PLAVS	3ewd	M	SBS	2pgf,2pgr,2qvn,3ewc,3ewd,
A5LHX0_PHOPO	2zwi	M	SBS	2zwi,
A5VGW5_SPHWW	3vb0	M	SBS	3vb0,
A5VWI3_PSEP1	4ysl	H	SBS	4ysk,4ysl,
A5VZA8_PSEP1	4gey	M	SBS	4gey,
A5W4F4_PSEP1	3bs0	M	SBS	3bs0,
A5WF35_PSYWF	4qbl	H	SBS	4qbl,
A5Z657_9FIRM	3nyi	M	SBS	3nyi,
A6BM74_9RHIZ	4n2x	H	SBS	3wj8,
A6G411_9DELT	4nbw	H	SBS	4nbw,
A6L3L5_BACV8	4zgf	M	SBS	4zgf,
A6L7P8_BACV8	3dv9	M	SBS	3dv9,
A6L916_PARD8	3no3	M	SBS	3no3,
A6LC72_PARD8	3kl7	M	SBS	3kl7,
A6LCM3_PARD8	5cd6	M	SBS	5cd6,
A6LD74_PARD8	3p6l	M	SBS	3p6l,
A6LDL3_PARD8	3l23	M	SBS	3l23,
A6LDR8_PARD8	3mdo	H	SBS	3mdo,
A6LF58_PARD8	4ecg	M	SBS	4ecg,
A6LGN3_PARD8	3taw	M	SBS	3taw,
A6LHD8_PARD8	3obe	M	SBS	3obe,
A6LHT4_PARD8	3tc8	M	SBS	3tc8,
A6LIL3_PARD8	3kws	H	SBS	3kws,
A6LIT1_PARD8	4qhz	H	SBS	4qhz,
A6P4T5_VIBPH	3wx7	M	SBS	3wx7,
A6T8F5_KLEP7	3fh0	H	SBS	3fh0,
A6T989_KLEP7	3ikh	H	SBS	3ikh,
A6T990_KLEP7	5hsg	M	SBS	5hsg,
A6TE93_KLEP7	3dza	H	SBS	3dza,
A6TGK6_KLEP7	3pgv	M	SBS	3pgv,
A6THR9_KLEP7	4gi5	H	MBS	4gi5,
A6V267_PSEA7	4ut5	H	SBS	4ut5,
A6VKG5_ACTSZ	5dte	M	SBS	5dte,
A6VKP1_ACTSZ	4o8m	M	SBS	4o8m,
A6VLM7_ACTSZ	4ywh	M	SBS	4ywh,
A6VQF1_ACTSZ	4g8t	H	SBS	4g8t,
A6X5L9_OCHA4	4r2b	M	SBS	4r2b,
A6X5V3_OCHA4	4ovt	M	SBS	4ovt,
A6ZKP4_YEAS7	3e2v	M	SBS	3e2v,
A7AG74_9PORP	4e5v	M	SBS	4e5v,
A7ATL3_BABBO	3o2e	M	SBS	3o2e,
A7AZY1_RUMGN	3u7z	M	SBS	3u7z,
A7B1V0_RUMGN	4obv	H	MBS	4obu,4obv,
A7B4L9_RUMGN	4esn	H	SBS	4esn,
A7HNC0_FERNB	3nco	M	SBS	3rjy,
A7IQH5_XANP2	4itu	H	SBS	4gh5,4itu,
A7LVT2_BACO1	4cjb	M	SBS	4ayl,4cjb,
A7LZB4_BACO1	3nmb	M	SBS	3nmb,
A7M003_BACO1	3n91	M	SBS	3n91,
A7M011_BACO1	4ufc	M	SBS	4ufc,
A7M3W3_BACO1	4f53	M	SBS	4f53,
A7MAQ2_DIOJA	4twl	M	SBS	4twl,
A7TUX7_STRLI	3vax	M	SBS	3vax,
A7U483_DANRE	4r21	M	SBS	4r20,4r21,
A7UQX3_ECO57	3mxg	H	SBS	3mxg,
A7V5T8_BACUC	4q5k	M	SBS	4q5k,
A7Z470_BACVZ	4z38	H	SBS	4z38,
A85C_MYCTU	4qdu	H	SBS	1dqy,3hrh,4qe3,4qek,
A8AC72_IGNH4	4brv	H	SBS	4brv,
A8AR30_CITK8	4x04	H	SBS	4x04,
A8B1V5_GIAIC	3meb	H	SBS	3meb,
A8BB85_GIAIC	4jz8	H	SBS	4jz7,4jz8,4jz9,4olc,
A8BD71_GIAIC	3i3f	H	MBS	3i3f,
A8BGX6_GIAIC	3krb	H	SBS	3krb,
A8CF85_9PSEU	4tlx	H	MBS	4tlx,4tlz,4tm0,4tm1,4tm3,4tm4,
A8EVM5_ARCB4	5klb	H	MBS	5klb,
A8F7U7_PSELT	4ry8	H	SBS	4ry8,
A8F7X5_PSELT	5ci5	M	SBS	5ci5,
A8GFD6_SERP5	4nzc	M	SBS	4ptm,4q22,
A8JAR4_CHLRE	4xdi	M	SBS	4xdi,
A8MI53_ALKOO	4lwl	H	SBS	4w8c,
A8MJH2_ALKOO	4tr1	M	SBS	4tr0,4tr1,
A8N031_SERIN	4j05	M	SBS	4j05,
A8PUY1_MALGO	3uue	M	SBS	3uuf,
A8QYL1_9GAMM	2z4t	M	SBS	2z4t,
A8R0K5_9ACTN	4zm4	H	MBS	4zm3,4zm4,
A8W790_BIFLN	2z8f	M	SBS	2z8d,2z8e,2z8f,
A8YPQ5_STAAU	3bfv	H	SBS	3bfv,
A9BPK4_DELAS	2wkn	H	SBS	2wkn,
A9CGI0_AGRFC	4qsc	M	SBS	4qrz,4qsc,4qsd,4qse,
A9CI25_AGRFC	2ge3	H	SBS	2ge3,
A9CJ11_AGRFC	3e4d	H	SBS	3e4d,
A9CJW3_AGRFC	2fdr	M	SBS	2fdr,
A9CKD6_AGRFC	2igt	H	SBS	2igt,
A9CKP1_AGRFC	2i6h	H	SBS	2i6h,
A9CL58_AGRFC	4id9	H	SBS	4id9,4idg,
A9CLR1_AGRFC	3ks6	M	SBS	3ks5,3ks6,
A9DKW4_9GAMM	4icn	H	MBS	4pfm,
A9FDB7_SORC5	5liv	M	SBS	5liv,
A9FFA1_SORC5	5hiw	M	SBS	5hiw,
A9KIX1_CLOPH	4wzz	M	SBS	4wzz,
A9LLA5_DANRE	3b98	M	SBS	3b98,3b99,
A9LN30_HORVV	2whd	H	SBS	2whd,
A9MA73_BRUC2	5bt9	M	SBS	5bt9,
A9NFJ2_ACHLI	4nbt	H	SBS	4nbt,
A9ULH4_XENTR	3tin	M	SBS	3tig,3tii,3tin,
A9WBH0_CHLAA	5d1v	H	SBS	5d1v,
A9WDY0_CHLAA	4rxu	M	SBS	4rxu,
A9WGF5_CHLAA	3pxp	M	SBS	3pxp,
A9WHX7_CHLAA	3kgy	H	SBS	3kgy,
A9WSF5_RENSM	5d91	H	SBS	5d91,
A9ZSX9_9BRYO	3wh1	M	SBS	3wh1,4ij4,
AAAA_PENCH	2x1c	M	SBS	2x1e,
AAC2_MYCTU	1m4i	H	SBS	1m4d,1m4g,1m4i,
AAC6_ACIHA	4evy	H	MBS	4evy,4f0y,
AAC6_SALEN	1s5k	H	MBS	1s3z,1s5k,
AADAT_HUMAN	4ge7	H	MBS	2r2n,2xh1,3dc1,4gdy,4ge4,4ge7,4ge9,4geb,5tf5,
AATC_PIG	1ajs	H	MBS	1ajs,
AATC_YEAST	1yaa	H	MBS	1yaa,
AATM_MOUSE	3pd6	H	MBS	3pd6,3pdb,
AAT_ECOLI	4f5h	H	MBS	1ahe,1ahf,1ahx,1ahy,1aia,1aib,1aic,1arg,1arh,1ari,1asl,1asm,1asn,1tog,1tok,1x28,1x29,1x2a,
AAT_THEMA	1o4s	H	SBS	1o4s,
AAT_THET8	1b5p	H	MBS	1b5o,1b5p,1bjw,1bkg,1gck,5bj3,5bj4,
ABC3A_HUMAN	4xxo	H	SBS	4xxo,
ABC3C_HUMAN	3vow	M	SBS	3vow,
ABEC2_HUMAN	2nyt	H	SBS	2nyt,
ABL_AGABI	1y2x	H	SBS	1y2x,
ABP1_MAIZE	1lr5	H	SBS	1lr5,1lrh,
ACD11_ARATH	4nti	M	SBS	4nt2,4ntg,4nti,4nto,
ACEA_MAGO7	5e9g	H	SBS	5e9f,5e9g,
ACES_DROME	1qo9	M	SBS	1dx4,1qo9,1qon,
ACFR2_ARATH	4o7g	H	SBS	4o6y,4o79,4o7g,
ACKA_METTE	1tuu	H	SBS	1g99,1tuu,
ACKA_MYCS2	4ijn	H	SBS	4ijn,
ACKA_SALTY	3slc	H	MBS	3sk3,
ACLR_ACHOB	3dxv	H	MBS	2zuk,3dxv,3dxw,
ACMSD_HUMAN	4ofc	H	SBS	4igm,4ign,4ih3,4ofc,
ACO13_HUMAN	3f5o	H	MBS	3f5o,
ACOD1_MOUSE	4ymk	M	SBS	4ymk,
ACOX_SYNY3	5kja	M	SBS	2biw,2bix,4ou8,4ou9,5kja,5kjb,5kjd,5kk0,
ACPS_BACAN	3hyk	H	MBS	3hyk,
ACPS_MYCTU	3ne3	H	SBS	3ne1,
ACPS_STRPN	1fth	H	MBS	1fth,
ACPS_VIBCH	3qmn	H	MBS	3qmn,
ACTPC_ACTFR	4tsn	H	SBS	4tsl,4tsn,4tso,4tsp,4tsq,
ACT_KOMPG	4pl7	M	SBS	4pl7,
ACY2_RAT	2q4z	H	SBS	2gu2,2q4z,
ACYP1_BOVIN	2acy	M	SBS	2acy,
ACYP_VIBC3	4hi1	H	SBS	4hi1,
ADAT2_HUMAN	3dh1	H	SBS	3dh1,
ADA_HUMAN	3iar	M	SBS	3iar,
ADCR_STRP2	3tgn	H	SBS	3tgn,
ADE_PSEAE	3pao	M	SBS	3ou8,3pan,3pao,3pbm,
ADH2_ZYMMO	3ox4	H	SBS	3owo,3ox4,
ADHS_METJA	2qjg	H	SBS	2qjg,2qjh,2qji,
ADH_DROLE	1sby	H	SBS	1b14,1b15,1b16,1sby,3rj5,3rj9,
ADIC_ECOLI	5j4i	H	SBS	5j4n,
ADK_HUMAN	2i6a	H	SBS	1bx4,2i6a,2i6b,4o1l,
ADK_TOXGO	2a9y	M	SBS	1dgm,1lii,1lij,1lik,2a9y,2a9z,2aa0,2ab8,2abs,
ADPGK_MOUSE	5ck7	M	SBS	5ck7,
ADPP_ECOLI	1khz	H	MBS	1g9q,1khz,
ADPRH_HUMAN	3hfw	M	SBS	3hfw,
ADPRH_STAAN	5kiv	M	SBS	5kiv,
ADPRM_DANRE	2nxf	M	SBS	2nxf,
ADRB1_MELGA	4bvn	H	SBS	2vt4,2y00,2y01,2y02,2y03,3zpq,3zpr,4amj,4bvn,5a8e,
AGAA_ZOBGA	1o4y	M	SBS	1o4y,1urx,
AGAB_ZOBGA	1o4z	H	SBS	1o4z,4atf,
AGAL_THEMA	5m1i	M	SBS	5m0x,5m12,5m16,5m1i,
AGLUP_ARATH	2h39	H	MBS	1z84,1zwj,2h39,2q4h,2q4l,
AGOG_PYRAE	1xqo	M	SBS	1xqp,
AGTR1_HUMAN	4yay	M	SBS	4yay,4zud,
AGUA_ARATH	3h7c	H	SBS	1vkp,2q3u,3h7c,3h7k,
AHLLB_AGRFC	2r2d	H	SBS	2r2d,
AHLL_BACTU	5eht	M	SBS	4j5f,5eht,
AHV_ACTSK	3a07	M	SBS	4den,4end,4g1r,4p6a,
AICDA_HUMAN	5jj4	M	SBS	5jj4,
AIF1_MOUSE	1wy9	M	SBS	1wy9,
AK1A1_PIG	3fx4	M	SBS	1ae4,1cwn,1hqt,3cv7,3fx4,3h4g,
AK1D1_HUMAN	3buv	M	SBS	3bur,3buv,3bv7,3caq,3cas,3cav,3cmf,3cot,3dop,3g1r,3uzw,3uzx,3uzy,3uzz,
AK2E4_BOMMO	3wcz	M	SBS	3wcz,
AKRC9_ARATH	3h7u	M	SBS	3h7u,
AL3A1_RAT	1ad3	H	SBS	1ad3,
AL4A1_MOUSE	4e3x	H	MBS	3v9j,3v9k,3v9l,4e3x,4lh0,4lh3,
AL7A1_HUMAN	4zul	H	SBS	2j6l,4x0t,4zuk,4zul,
ALA2_HORVU	3tcm	H	MBS	3tcm,
ALAA_ECOLI	4cvq	H	SBS	4cvq,
ALADH_ARCFU	1vll	H	SBS	1omo,
ALAT2_HUMAN	3ihj	M	SBS	3ihj,
ALBA_PYRHO	2z7c	H	MBS	2z7c,
ALD1_RAT	3o3r	M	SBS	3o3r,3qkz,
ALD1_STAAM	3ty7	H	SBS	3ty7,
ALD2_SPOSA	1y1p	M	SBS	1y1p,
ALDH2_BOVIN	1ag8	H	SBS	1a4z,
ALDH_VIBHA	1ez0	H	SBS	1eyy,1ez0,
ALDR_HORVU	2bgs	M	SBS	2bgs,2vdg,
ALF1_THETK	2yce	H	SBS	1ok4,1w8s,2yce,
ALF_COCIM	3pm6	H	SBS	3pm6,
ALF_ECOLI	1dos	H	SBS	1b57,1dos,
ALF_MYCTU	4a22	H	SBS	4a21,4a22,
ALGE4_AZOVI	2pyh	M	SBS	2pyg,2pyh,
ALGE_PSEAE	4b61	M	SBS	3rbh,4azl,4b61,4xnk,4xnl,5d5d,
ALGL_PSEAE	4ozw	M	SBS	4ozv,
ALKB2_HUMAN	3h8o	M	SBS	3btx,3bu0,3buc,3h8o,3h8r,3h8x,3rzg,3rzj,3rzk,3rzl,3s57,3s5a,4mg2,4mgt,
ALKB5_HUMAN	4nj4	M	SBS	4nj4,4nro,4nrp,4nrq,4o61,4o7x,4oct,
ALKB7_HUMAN	4qkd	M	SBS	4qkb,4qkd,4qkf,
ALKB_ECOLI	2fdj	H	SBS	2fd8,2fdf,2fdg,2fdh,2fdi,2fdj,2fdk,3bi3,3bie,3bkz,3i2o,3i3m,3i3q,3i49,3khb,3khc,3o1m,3o1o,3o1p,3o1r,3o1s,3o1t,3o1u,3o1v,4jht,4nid,4nig,4nih,4nii,4rfr,4zhn,
ALKH_ECOLI	1wbh	H	SBS	1eua,1wbh,2c0a,
ALL7_DERPT	3h4z	M	SBS	3h4z,
ALLB_BACHD	3hm7	H	SBS	3hm7,
ALLB_ECOLI	3e+74	H	SBS	3e74,
ALLC_ECOLI	4pxd	H	MBS	1z2l,4pxd,
ALLD_ECOLI	1xrh	H	MBS	4h8a,
ALPH_ELIME	5tj3	M	SBS	5tj3,
ALR_RAT	1oqc	H	SBS	1oqc,3r7c,
ALSB_ECOLI	1gud	M	SBS	1gud,1rpj,
ALSE_ECOLI	3ctl	H	SBS	3ct7,3ctl,
AMAB2_GEOSE	3n5f	H	SBS	3n5f,
AMIF_HELPY	2e2l	H	SBS	2e2l,
AMPD_CITFR	2y28	M	SBS	2y28,2y2d,2y2e,
AMYB_HORVU	1b1y	M	SBS	1b1y,2xff,2xfy,2xg9,2xgb,2xgi,
AMYG_SACFI	2fba	M	SBS	1ayx,2f6d,
AMYS_NEIPO	3ueq	M	SBS	1jg9,1jgi,1mvy,1mw0,1mw1,1mw2,1mw3,1s46,1zs2,3ueq,4fls,
AMZA_ARCFU	4axq	M	SBS	3zvs,4axq,
AMZA_METKA	2x7m	M	SBS	2x7m,
ANAPT_NEOFI	4ld7	H	SBS	4ld7,
ANGI_MOUSE	2bwl	M	SBS	2bwk,2bwl,
ANIA_NEIGO	1kbv	H	MBS	1kbv,
ANM10_ARATH	3r0q	H	SBS	3r0q,
ANM6_MOUSE	4c03	H	SBS	4c03,
ANM8_HUMAN	5dst	H	SBS	5dst,
ANMK_PSEAE	3qbx	H	SBS	3qbw,3qbx,4mo4,4mo5,
AOC2_ARATH	2brj	H	SBS	2dio,4cq6,4cq7,
AOFA_HUMAN	2z5y	M	SBS	2z5x,2z5y,
AOFN_ASPNG	2vvm	H	SBS	2vvl,2vvm,3zdn,
AOX_TRYBB	3vv9	H	SBS	3vv9,3vva,
AP4A_CAEEL	1ktg	M	SBS	1ktg,
AP4A_HUMAN	4ick	M	SBS	4ijx,
APAH_SHIFL	2dfj	H	SBS	2dfj,
APBE_ECOLI	2o18	H	SBS	2o18,4xgw,4xgx,
APBE_TREPA	4xdu	M	SBS	4ifu,4ifw,4ifx,4ifz,4ig1,4xdr,4xdt,4xdu,
APEH_AERPE	3o4j	H	SBS	1ve7,2hu5,2hu7,2hu8,4re5,4re6,
APGM_PYRHO	2zkt	H	SBS	2zkt,
APHA_BURP1	3men	H	SBS	3men,
APHA_ECOLI	1rmt	H	SBS	1rmt,
APHA_MYCRA	4zur	H	MBS	3q9b,3q9e,3q9f,4zum,4zun,4zuo,4zup,4zuq,4zur,
APO1_AGRAE	2yp1	H	SBS	2yor,2yp1,
APOD_HUMAN	2hzq	M	SBS	2hzq,
APOM_HUMAN	2wew	M	SBS	2wew,2wex,
APT_HUMAN	4x45	H	MBS	1zn7,1zn8,1zn9,4x45,
AQP2_HUMAN	4nef	H	SBS	4nef,
ARA1_YEAST	4ijc	H	SBS	4ijr,
ARAF_ECOLI	8abp	M	SBS	1abe,1abf,1apb,1bap,5abp,6abp,7abp,8abp,9abp,
ARBA_CELJU	1gyh	M	SBS	1gye,
ARCA_MYCAR	1s9r	H	SBS	1lxy,1s9r,
ARCA_PSEAE	2aaf	H	SBS	2a9g,
ARCC1_ENTFA	2we5	H	SBS	2we4,2we5,
ARCH_PYRHO	4n2p	M	SBS	4n2p,
ARCH_THEMA	1j5u	M	SBS	1j5u,
ARF5_HUMAN	2b6h	M	SBS	2b6h,
ARGB_ECOLI	2wxb	H	SBS	2x2w,
ARGB_MYCTU	2ap9	H	SBS	2ap9,
ARGB_PSEAE	2buf	H	SBS	2buf,
ARGD_AQUAE	2eh6	H	SBS	2eh6,
ARGD_CAMJE	3nx3	H	SBS	3nx3,
ARGD_THEMA	2ord	H	SBS	2ord,
ARGI2_HUMAN	4hze	H	SBS	1pq3,4hze,4i06,4ie2,4ie3,4ixu,4ixv,
ARGI_BACCD	1cev	H	SBS	1cev,
ARHL2_MOUSE	2qty	M	SBS	2qty,
ARK72_MOUSE	2c91	M	SBS	2c91,
ARL5B_HUMAN	1yzg	M	SBS	1yzg,
ARL6_HUMAN	2h57	M	SBS	2h57,
ARL8B_HUMAN	2al7	M	SBS	2al7,
ARMT1_YEAST	5by0	M	SBS	3pt1,5by0,5f13,
ARNB_SALTY	1mdx	H	SBS	1mdo,1mdx,
ARO8_YEAST	4je5	H	MBS	4je5,
AROA_AGRSC	2pqc	M	SBS	2gg6,2gga,2ggd,2pqb,2pqc,2pqd,
AROA_COXBU	3slh	M	SBS	3slh,4egr,4znd,
AROA_MYCTU	2o0b	M	SBS	2o0b,2o0d,2o0e,2o0x,2o0z,
AROA_STRPN	1rf6	M	SBS	1rf4,1rf6,
AROA_VIBCH	3nvs	M	SBS	3nvs,
AROB_HELPY	3clh	H	SBS	3clh,
AROB_MYCTU	3qbe	H	SBS	3qbd,3qbe,
AROB_STAAR	1xag	M	SBS	1xag,1xah,1xai,1xaj,1xal,
AROC_HELPY	1um0	H	MBS	1um0,
AROC_STRPN	1qxo	H	MBS	1qxo,
AROD_SALTI	4cnp	H	SBS	1l9w,1qfe,4clm,4cno,4cnp,
AROD_STAAR	1sfl	H	SBS	1sfj,
AROE_HELPY	4fos	M	SBS	3phh,3phi,3phj,4fos,4fq8,4fr5,4fsh,
AROE_LISMO	3toz	H	SBS	3tnl,3toz,
AROF_THEMA	1vr6	H	MBS	3pg9,
AROH_BACSU	1dbf	H	MBS	1com,1dbf,3zp4,3zp7,
AROK_HELPY	3n2e	H	SBS	1zui,3muf,3n2e,
AROK_MYCTU	2iyv	H	SBS	1l4u,1l4y,1u8a,1we2,1zyu,2dfn,2dft,2g1k,2iyq,2iyr,2iys,2iyu,2iyv,2iyw,2iyx,2iyy,2iyz,3baf,4bqs,
AROL_DICCH	1e6c	H	SBS	1shk,2shk,
AROQ_ACTPL	1uqr	H	SBS	1uqr,
AROQ_HELPY	4b6r	H	MBS	4b6r,
AROQ_MYCTU	4v0s	H	MBS	3n59,3n7a,3n86,3n87,3n8k,3n8n,4kiu,4kiw,4v0s,
AROQ_STRCO	1d0i	H	MBS	1d0i,1gtz,1gu1,1v1j,2bt4,2cjf,
ARSA_METTH	3zq6	H	MBS	3zq6,
ARSB_HUMAN	1fsu	M	SBS	1fsu,
ARSC1_ECOLX	1s3c	M	SBS	1i9d,1j9b,1jzw,1sjz,1sk0,
ARSC_STAAU	1lju	M	SBS	1jf8,1rxe,2cd7,2fxi,
ARS_PSEAE	4cys	M	SBS	1hdh,4cxk,4cxs,4cxu,4cyr,4cys,5aj9,
ARY2_HUMAN	2pfr	M	SBS	2pfr,
ASM3A_HUMAN	5ebb	M	SBS	5ebb,
ASM3B_MOUSE	5kar	M	SBS	5kar,5kas,
ASM_HUMAN	5jg8	H	SBS	5i81,5i85,5jg8,
ASNA_ECOLI	12as	H	SBS	11as,12as,
ASPG1_ECOLI	2him	H	SBS	2him,2p2n,
ASPG2_ECOLI	4eca	H	MBS	3eca,
ASPG_DICCH	1hg0	H	SBS	1hfw,1hg0,1hg1,1jsl,1jsr,5f52,5hw0,5i3z,5i48,
ASSY_THET8	1kor	H	SBS	1j1z,1j20,1j21,1kh2,1kh3,1kor,
ASTA_PSEAE	1yle	M	SBS	1yle,
ASTB_ECOLI	1yni	H	SBS	1ynh,1yni,
ASTC_ECOLI	4adb	H	MBS	4adb,4adc,4add,
ASTD_PSEAE	3ju8	H	SBS	3ju8,
ASTE_CHRVO	1yw4	H	SBS	1yw4,
ASTE_VIBPA	2bco	M	SBS	2bco,
ATAT_DANRE	4yrh	H	SBS	4h6u,4h6z,4hkf,4yrh,
ATL1_SCHPO	3gx4	M	SBS	3gyh,
ATLAS_DROME	3x1d	M	SBS	3x1d,
ATLE_AGRAE	2zgq	H	SBS	1ww4,1ww5,1ww6,1ww7,2zgm,2zgn,2zgo,3afk,3m3c,3m3e,3m3q,3wg1,3wg3,3wg4,
ATPL_BACPE	4cbk	H	MBS	2x2v,4cbj,4cbk,
ATPL_ILYTA	2wgm	H	MBS	2wgm,
ATSE2_PSEAE	3owc	M	SBS	3owc,
ATSE_STAAC	5jph	H	SBS	5jph,
ATSK_PSEPU	1oih	H	SBS	1oii,1oij,
ATZA_PSESD	4v1x	H	SBS	4v1x,4v1y,
ATZC_PSESD	4cqb	H	SBS	2qt3,4cqb,4cqc,4cqd,5akq,
AT_OCEGH	3zj0	M	SBS	3zj0,
AURA_CHLAA	2aan	M	SBS	2aan,
AURB_CHLAA	1qhq	M	SBS	1ov8,1qhq,
AURKA_MOUSE	3d14	H	SBS	3d14,3d15,3d2i,3d2k,3daj,3dj7,
AVP_VIGRR	4a01	H	SBS	4a01,
AVR2_CHICK	1wbi	H	SBS	1wbi,
AVRB_STRVR	1x7o	H	SBS	1x7p,
AXE2_TALPU	1g66	M	SBS	1g66,
AZOR1_BACAN	3u7i	H	MBS	4m0c,
AZOR1_PSEAE	4n65	H	MBS	2v9c,3keg,4n65,4n9q,
AZOR_ECOLI	2z9d	H	MBS	2z9d,
AZOR_ENTFA	2hpv	H	SBS	2hpv,
AZR_BACSU	3gfs	H	MBS	2gsw,3gfq,3gfs,
AZUP_ACHCY	4yl4	M	SBS	1bqk,1bqr,1zia,1zib,2jkw,2ux6,2ux7,2uxf,2uxg,4yl4,
AZUP_METEA	1pmy	M	SBS	1pmy,
AZUR2_METJ	1cuo	M	SBS	1cuo,1uat,
AZUR_PSEAE	1cc3	H	MBS	1ag0,1azn,1azr,1azu,1bex,1cc3,1e5y,1e5z,1e67,1etj,1ezl,1gr7,1i53,1ils,1ilu,1jvl,1jvo,1jze,1jzf,1jzg,1jzh,1jzi,1jzj,1nzr,1r1c,1vlx,1xb3,1xb6,1xb8,2azu,2fnw,2ft6,2ft7,2ft8,2fta,2ghz,2gi0,2hx7,2hx8,2hx9,2hxa,2i7o,2i7s,2idf,2iwe,2oj1,2tsa,2tsb,2xv0,2xv2,2xv3,3azu,3fpy,3fq1,3fq2,3fqy,3fs9,3fsa,3fsv,3fsw,3fsz,3ft0,3ibo,3in0,3in2,3jt2,3jtb,3n2j,3np3,3np4,3oqr,3u25,3uge,4azu,4bww,4hhg,4hhw,4hip,4jkn,4k9j…
B0B0V1_STRGA	3k01	M	SBS	3jzj,3k00,3k02,
B0JDW3_THESC	3hgj	H	SBS	3hf3,3hgj,
B0KAH1_THEP3	3kru	H	SBS	3kru,3krz,
B0KBZ7_THEP3	5axh	H	SBS	5axh,
B0LKZ4_9CREN	4o65	M	SBS	4o65,
B0LUZ5_CHLRE	4zgs	H	SBS	4zgs,
B0RN69_XANCB	3dr2	H	MBS	3dr2,
B0SWV2_CAUSK	4ayo	M	SBS	4ayo,4ayp,4ayq,4ayr,
B0VA03_ACIBY	2wta	H	SBS	2wt9,2wta,
B0VD92_ACIBY	4gki	M	SBS	4ej7,4feu,4fev,4few,4fex,4gkh,4gki,
B0ZE06_ECOLX	4dzz	H	SBS	4dzz,4e03,4e07,
B1B4V9_ECOLX	3gr9	H	MBS	3gr9,
B1INP8_CLOBK	4ouj	M	SBS	4ouj,
B1MB31_MYCA9	3r8c	H	SBS	4die,
B1MGB2_MYCA9	3tav	M	SBS	3tav,
B1MIR1_MYCA9	4y0e	H	SBS	4y0e,
B1MLR7_MYCA9	3s55	H	SBS	3s55,
B1PUC6_STRCR	4cnj	M	SBS	4cnj,
B1XLD2_SYNP2	3sql	H	SBS	3sqm,
B1XMM6_SYNP2	3vz2	H	SBS	3vz3,4ita,4itb,
B1Y9Q9_PYRNV	4df0	H	MBS	4df1,
B1YEL6_EXIS2	3gy9	M	SBS	3gy9,3gya,
B1YFV8_EXIS2	4hyj	M	SBS	4hyj,
B1YG32_EXIS2	3ge6	H	MBS	3ge6,
B1YKD7_EXIS2	2q04	M	SBS	2q04,
B1YKJ9_EXIS2	3lov	M	SBS	3lov,
B2CMA5_STRSU	4xch	H	SBS	4xch,
B2CZF3_LACRH	3dkr	M	SBS	3dlt,
B2CZF4_LACRH	4po3	M	SBS	4ouk,4po3,
B2FQ63_STRMK	3mhx	H	SBS	3mhx,
B2FRL2_STRMK	4c5o	H	SBS	4a9w,4c5o,
B2HHT4_MYCMM	5f2k	H	SBS	5f2k,5f2n,5f2o,
B2HM22_MYCMM	3qk8	H	SBS	3qk8,
B2J0D8_NOSP7	2i02	H	MBS	2i02,
B2J933_NOSP7	2i51	H	MBS	2i51,
B2JVC5_PARP8	4jqp	H	SBS	4jqp,
B2LME8_9GAMM	4q8k	M	SBS	4q8k,4q8l,
B2RH75_PORG3	3kw2	H	SBS	3kw2,
B2RKN6_PORG3	4nsn	H	SBS	4ns1,4nsn,
B2TEP5_PARPJ	2rjo	M	SBS	2rjo,
B2V8E3_SULSY	4g7a	H	SBS	4g7a,
B2ZB02_BACME	4hd4	H	SBS	3nm8,3npy,3nq0,3nq1,3nq5,3ntm,4hd4,4hd6,4hd7,4j6t,4j6v,4p6r,4p6s,4p6t,5i38,5i3a,5i3b,
B2ZGS7_9ASPA	3oih	M	SBS	3m7s,3oih,
B3DUZ7_METI4	3ubc	H	SBS	3s1i,3s1j,3ubc,
B3DVC3_METI4	4nk2	H	SBS	4nk1,4nk2,
B3FQS5_RHOMR	3cp5	M	SBS	3cp5,
B3GA1_HUMAN	1v82	H	SBS	1v83,1v84,
B3GA3_HUMAN	3cu0	H	SBS	1fgg,1kws,3cu0,
B3IUB3_SACPS	4lhk	M	SBS	4lhk,
B3LRE1_YEAS1	4nvb	M	SBS	4jm5,4jm6,4jm8,4jm9,4jma,4jmb,4jms,4jmt,4jmv,4jmw,4jmz,4jn0,4jpl,4jpt,4jpu,4jqj,4jqk,4jqm,4jqn,4nva,4nvb,4nvc,4nvd,4nve,4nvf,4nvg,4nvh,4nvi,4nvj,4nvk,4nvm,4nvn,4nvo,4oq7,
B3PBE0_CELJU	4d1i	M	SBS	4d1j,
B3PD60_CELJU	3qee	M	SBS	3qed,3qee,3qef,
B3PGI1_CELJU	4cd5	M	SBS	4cd4,4cd5,
B3QER1_RHOPT	3kgz	H	SBS	3kgz,
B3TMR8_9ACTN	3rc1	M	SBS	3rc1,3rc2,3rc7,3rc9,3rcb,
B3U4H7_9BACT	4m05	H	SBS	3nn1,3nn2,3nn3,3nn4,4m05,4m06,4m07,4m08,4m09,
B3VI55_LIPST	4zfv	H	SBS	4yh5,4zfv,4zlu,
B3Y8K5_ONCKE	2zpr	M	SBS	2zpr,
B3Y963_GEOSE	3ayf	M	SBS	3ayf,3ayg,
B4E5F5_BURCJ	2y5s	H	SBS	2y5s,
B4E8B7_BURCJ	4ywe	H	SBS	4ywe,
B4E8W7_BURCJ	5thk	H	SBS	5thk,
B4EA43_BURCJ	4gnv	H	SBS	4gnv,4mss,
B4EB35_BURCJ	4e+84	H	SBS	4e84,
B4EEE3_BURCJ	5jyd	H	SBS	5jyd,
B4EEQ5_BURCJ	4b6z	M	SBS	4b6z,
B4EFV2_BURCJ	4lsb	H	SBS	4lsb,
B4EJX1_BURCJ	4o6r	H	SBS	4o6r,
B4EKM5_BURCJ	5fus	H	SBS	5fus,
B4EVM3_PROMH	4gw3	M	SBS	4gw3,
B4F366_RHOHA	4cv7	M	SBS	4cv7,
B4Y381_9ACTN	4ohb	H	MBS	4jem,4ohb,
B5ABT1_EPIPO	4g0s	M	SBS	3e8t,3e8w,4g0s,
B5B0E6_9FLAO	5czw	M	SBS	5czw,
B5BP20_9GAMM	3wbh	H	MBS	3wbh,
B5CY74_BACPM	4ak7	H	SBS	4ak6,4ak7,
B5DCA0_PSEAI	4ax1	H	SBS	4awz,4ax0,4ax1,
B5GLB3_STRC2	2bm8	H	MBS	2bm9,2br3,2br4,2br5,
B5I4P8_9ACTN	4tx9	M	SBS	4tx9,
B5L5V5_9BACT	5aeb	M	SBS	5aeb,
B5THI3_PANGI	4reh	M	SBS	4rei,
B5U8Q1_COXBU	3uwc	M	SBS	3uwc,
B5Z7L9_HELPG	3sxp	H	SBS	3sxp,
B6CDL6_9MYCO	3pft	H	SBS	3pft,
B6F143_HYPJE	2zzj	M	SBS	2zzj,
B6SEG4_9ACTN	4ex6	M	SBS	4ex6,4ex7,
B6T563_MAIZE	4kpo	H	SBS	4kpo,
B6YTD6_THEON	4ygs	M	SBS	4ygr,4ygs,
B6YTD8_THEON	4fc5	M	SBS	4dwz,4fc5,
B7AGU1_BACEV	4ici	M	SBS	4ici,
B7GNQ3_BIFLS	3omb	M	SBS	3omb,
B7J6R7_ACIF2	3luu	M	SBS	3luu,
B7LRA7_ESCF3	4p1e	M	SBS	4p1e,
B7QK46_IXOSC	4mhp	M	SBS	4mhn,4mhy,4mhz,
B7T1D7_9BACT	3mgb	H	SBS	3mgb,3mgc,
B7TVP1_CLOSY	3glm	H	MBS	3glm,
B7TYB2_BLAGE	4n7c	M	SBS	4n7c,
B7UMA6_ECO27	2obl	M	SBS	2obl,2obm,
B7X9Z2_COPCI	3a9b	M	SBS	3a9b,3abx,3vof,
B8F653_HAEPS	3m8u	M	SBS	3m8u,
B8FRE0_DESHD	3pxv	H	MBS	3pxv,
B8FW00_DESHD	4o0q	H	SBS	4o1e,4o1f,
B8FYU2_DESHD	2glz	H	SBS	2glz,
B8FZ96_DESHD	4mlc	M	SBS	4mlc,
B8H997_PSECP	4r2f	M	SBS	4r2f,
B8HTZ1_CYAP4	5lq4	H	MBS	5lq4,
B8J100_DESDA	4nhb	M	SBS	4nhb,
B8N653_ASPFN	5j7x	M	SBS	5j7x,
B8QGZ7_CLOPF	2ygt	M	SBS	2ygt,
B8ZYW1_HALMT	4ozn	H	MBS	4ozn,
B9DL91_STACT	4iuh	M	SBS	4iuh,4iuk,
B9DUT7_STRU0	4lfg	H	SBS	4lfe,4lfg,
B9JKX8_AGRRK	4rxt	M	SBS	4rxt,
B9JM84_AGRRK	5iai	M	SBS	5iai,
B9JRF8_AGRVS	4rya	M	SBS	4rya,
B9K0B2_AGRVS	4wut	M	SBS	4wut,
B9K0E0_AGRVS	4wt7	M	SBS	4wt7,
B9K0Q5_AGRVS	4y9t	M	SBS	4y9t,5br1,
B9K0T2_AGRVS	5dkv	M	SBS	5dkv,
B9MMA5_CALBD	4l4o	M	SBS	4l4p,4pmd,
B9U359_SPHYA	4bmv	H	SBS	4bmv,
B9ZZZ6_RHOMI	4o0l	H	SBS	4o0l,
BACD_BACSU	3vmm	H	SBS	3vmm,
BACH_NATPH	3qbg	H	MBS	3qbg,3qbi,3qbk,3qbl,3vvk,
BACR_HALSA	1brr	H	MBS	1brr,1c8r,1jv6,1jv7,1kme,1mgy,1pxr,1pxs,1py6,1q5i,1q5j,1s51,1s52,1s53,1s54,1s8j,1s8l,1tn0,1tn5,1xji,3coc,3cod,3han,3hao,3hap,3haq,3har,3has,3utv,3utw,3utx,3uty,4hwl,4hyx,4md1,4md2,4xxj,5b34,5b35,
BADH_GADMC	1a4s	H	SBS	1bpw,
BAHG_VITST	3tld	H	SBS	1vhb,2vhb,3tld,3vhb,4vhb,
BAIA2_CLOSV	4is3	H	SBS	4is3,
BAPA_SPHXN	3n5i	H	MBS	3n33,3ndv,3nfb,
BAUA_PSEAE	4b98	H	MBS	4b98,4b9b,4bq0,
BBP_PIEBR	1bbp	H	SBS	1bbp,1lke,1lnm,1n0s,
BCAT2_HUMAN	2hhf	H	MBS	1ekf,1ekp,1ekv,1kt8,1kta,2a1h,2hdk,2hg8,2hgw,2hgx,2hhf,5bwr,5bwt,5bwu,5bwv,5bww,5bwx,5cr5,5hne,5i5s,5i5t,5i5u,5i5v,5i5w,5i5x,5i5y,5i60,
BCHL_RHOS4	3fwy	H	MBS	3fwy,
BDBD_BACSU	3gha	M	SBS	3eu3,3eu4,
BDH2_HUMAN	2ag5	H	SBS	2ag5,
BEPA_BARHE	2jk8	M	SBS	2jk8,2vy3,
BETB_PSEAE	4cbb	H	SBS	2wme,2wox,2xdr,3zqa,
BETP_CORGL	4c7r	H	MBS	4c7r,4llh,
BEV1J_BETPN	4a8u	M	SBS	4a8v,
BFR_DESDA	1nfv	H	MBS	1nf4,1nfv,
BFR_ECOLI	3e2c	H	MBS	1bfr,3e2c,
BFR_MYCTU	3uoi	H	MBS	3uoi,
BGAT_HUMAN	3v0q	H	SBS	1lzi,1lzj,1r7t,1r7u,1r7v,1r7x,1r7y,1r80,1r81,1r82,1wt1,1wt2,1wt3,1zhj,1zi1,1zi3,1zi4,1zi5,1ziz,1zj0,1zj1,1zj2,1zj3,1zjo,1zjp,2a8u,2a8w,2o1h,2rix,2riy,2rj0,2rj1,2rj4,2rj5,2rj6,2rj7,2rj8,2rj9,2y7a,3ioj,3sx3,3sx5,3sx7,3sx8,3sxa,3sxb,3sxc,3sxd,3sxe,3sxg,3u0x,3u0y,3v0m,3v0n,3v0o,3v0p,3v0q,3zgf,4c2s,4gbp,4y63,5cmh,5cql,5cqm,5cqo,5cqp,
BGL06_ORYSJ	3gnp	M	SBS	3gnp,3gnr,3wba,3wbe,
BGL07_ORYSJ	3f5l	M	SBS	2rgl,2rgm,3aht,3ahv,3f4v,3f5j,3f5k,3f5l,3scn,3sco,3scp,3scq,3scr,3scs,3sct,3scu,3scv,3scw,4qlj,4qlk,4qll,
BGLA_THEMA	1oif	H	SBS	1oif,1oim,1oin,1uz1,1w3j,2cbu,2cbv,2ces,2cet,2j75,2j77,2j78,2j79,2j7b,2j7c,2j7d,2j7e,2j7f,2j7g,2j7h,2jal,2vrj,2wbg,2wc3,2wc4,
BGLB_PAEPO	2o9p	M	SBS	2jie,2o9r,2o9t,2z1s,
BHMT1_RAT	1umy	H	SBS	1umy,
BIOA_ECOLI	1qj5	H	MBS	1dty,1mgv,1mly,1mlz,1qj3,1qj5,1s07,
BIOA_MYCTU	4wyd	H	MBS	3bv0,3lv2,3tft,3tfu,4cxq,4cxr,4mqp,4mqq,4mqr,4w1v,4w1w,4w1x,4wya,4wyc,4wyd,4wye,4wyf,4wyg,4xew,4xjl,4xjm,4xjo,4xjp,
BIOD_HELPY	3mle	H	MBS	3mle,
BIOD_MYCTU	3fmi	H	MBS	3fmf,3fmi,3fpa,4wop,
BIOF_ECOLI	1bs0	H	SBS	1dj9,1dje,
BIOH_ECOLI	1m33	M	SBS	1m33,
BIOK_BACSU	3du4	H	MBS	3dod,3du4,
BIOW_AQUAE	5tva	M	SBS	5tv6,5tv8,5tva,
BIOW_BACSU	5flg	H	SBS	5flg,5fll,5fm0,
BIOY_LACLM	4dve	M	SBS	4dve,
BIRC5_MOUSE	1m4m	M	SBS	1m4m,
BLA1_STEMA	5evk	H	SBS	1sml,2fm6,2fu7,2fu8,2gfj,2gfk,2h6a,2qin,2qjs,5evk,
BLA2_BACCE	4c09	H	SBS	1bc2,1bmc,1bvt,1dxk,2bc2,2bfk,2bfl,2bfz,2bg2,2bg6,2bg7,2bg8,2bga,2nxa,2nyp,2nze,2nzf,2uyx,3bc2,3fcz,3i11,3i13,3i14,3i15,3knr,3kns,4c09,4c1c,4c1h,4nq4,4nq5,4tyt,5fqa,5fqb,
BLAB1_ELIME	1m2x	M	SBS	1m2x,
BLAB_AERHY	3iog	M	SBS	1x8g,1x8h,1x8i,2gkl,2qds,3f9o,3fai,3iof,3iog,
BLAB_SERMA	4c1g	H	MBS	1dd6,1vgn,1wuo,2doo,4c1f,4c1g,5ev6,5ewa,
BLAC_MYCTU	4qb8	M	SBS	3cg5,3iqa,3n7w,3n8l,3n8s,3nde,3vff,4q8i,4qb8,4qhc,
BLAC_STAAU	1alq	H	SBS	1alq,1blh,1ghi,1ghm,1ghp,1kgg,
BLC_ECOLI	2aco	H	MBS	2aco,
BLO1_ECOLX	1m6k	H	SBS	3isg,
BLUB_RHIME	2isk	H	MBS	2isj,2isk,2isl,
BLVRB_HUMAN	1hdo	M	SBS	1hdo,1he2,1he3,1he4,1he5,
BOXB_AZOEV	3pf7	M	SBS	3per,3pf7,3pm5,3q1g,
BPHC_PSES1	1dhy	H	SBS	1dhy,
BPHF_BURXL	1fqt	H	SBS	1fqt,
BPIA1_HUMAN	4keg	H	SBS	4keg,4n4x,
BPNT1_HUMAN	2wef	M	SBS	2wef,
BPOC_MYCTU	3hys	H	SBS	3hss,3hys,
BSD_COCIM	3oj6	H	SBS	3oj6,
BST1_HUMAN	1isi	H	SBS	1isg,1ish,1isi,1isj,
BSUHB_ARCFU	1lbv	H	MBS	1lbx,1lby,1lbz,
BSUHB_METJA	1g0h	H	SBS	1dk4,1g0h,1g0i,
BSUHB_THEMA	2p3n	H	SBS	2p3n,
BTUR_SALTY	4hut	H	MBS	1g64,4hut,
BUDC_CORGT	3a28	H	SBS	3a28,
BUDC_KLEPN	1geg	H	SBS	1geg,
C0IR58_9RALS	4i5e	H	SBS	4bms,4i5e,
C0IR59_BABDI	4apm	M	SBS	4apm,
C0JV69_9RHOD	4rsr	M	SBS	4fs8,4fsd,4kw7,4rsr,5eg5,
C0JWR6_MONSK	3fd2	H	SBS	3fd2,
C0KTJ6_RHOSH	2wsb	H	SBS	2wsb,3lqf,
C0P9J6_MAIZE	4i8p	H	SBS	4i8p,
C0STY1_9BACI	3w7a	H	MBS	3w78,3w79,3w7a,
C0SUJ9_9SPHN	4yai	H	SBS	4yag,4yai,
C11B2_HUMAN	4dvq	H	SBS	4dvq,4fdh,
C1581_STRCO	2dkk	H	SBS	2dkk,2nz5,2nza,
C167_SORCE	1q5e	M	SBS	1pkf,1q5d,1q5e,
C16MO_PSEPU	5aec	H	SBS	4uwm,5aec,
C1EBN1_MICCC	4ix3	H	SBS	4ix3,4ix4,4ix5,4ix6,
C1F2K5_ACIC5	3vny	M	SBS	3vnz,3vo0,
C1IC19_STRCI	4p5b	H	MBS	4p5a,4p5b,
C1JI15_9BACT	4ee9	M	SBS	4m24,
C3K8K1_PSEFS	4f19	M	SBS	4f18,4f19,4f1u,4f1v,
C3T5M2_ECOLX	4gek	H	SBS	4gek,
C3TPN7_ECOLX	4pnc	M	SBS	4pnc,
C3UWD1_9BACT	4yj6	M	SBS	4yji,
C4IR59_BRUAO	4zbg	M	SBS	4zbg,
C4LSE7_ENTHI	3ido	M	SBS	3ido,3js5,
C4LVZ4_ENTHI	4s1h	H	SBS	4s1h,4s1i,
C4LXG4_ENTHI	3u40	H	MBS	3u40,
C4M1P9_ENTHI	4pei	M	SBS	4pef,4peg,4peh,4pei,5k73,5k77,5k78,
C4M483_ENTHI	4fid	M	SBS	4fid,
C4M4T9_ENTHI	4o7i	M	SBS	4hxv,4o7i,
C4M5C6_ENTHI	3ngj	H	SBS	3ngj,
C4M633_ENTHI	4qxd	M	SBS	4qxd,
C4N147_DORPE	3ppt	M	SBS	3pp6,3ppt,
C4P582_RHOMR	3h31	M	SBS	3h31,
C4ST46_YERFR	4n7w	M	SBS	4n7w,
C4YKK8_CANAW	4h1g	M	SBS	4h1g,
C554_NITEU	1ft5	M	SBS	1bvb,1ft5,1ft6,
C555_CHLTE	4j20	M	SBS	4j20,
C5C3L1_BEUC1	4ruw	M	SBS	4ruw,
C5C4_AMYOR	1ued	M	SBS	1ued,
C5H6X3_9BACI	4xzb	M	SBS	4xzw,
C5XXB7_SORBI	4ke4	M	SBS	4kec,
C6AAT5_BARGA	4nhf	H	SBS	4nhf,
C6BW16_DESAD	4nn3	M	SBS	4nn3,
C6BWG5_DESAD	4n6k	M	SBS	4n6k,
C6C297_DESAD	4n6d	M	SBS	4n6d,
C6F3U5_9ENTR	4uu3	H	MBS	3nx2,4uu2,
C6XF58_LIBAP	4udn	M	SBS	4cl2,4udo,5afs,
C6XJ17_HIRBI	5ex2	M	SBS	5ex2,
C7E5X4_9GAMM	4rkc	H	MBS	4rkc,4rkd,
C7MVX3_SACVD	3rmq	M	SBS	3rmq,3rms,
C7NB70_LEPBD	3teb	M	SBS	3teb,
C7PQX8_CHIPD	4q52	H	SBS	4q52,
C7R301_JONDD	4mlz	M	SBS	4mlz,
C7RDZ3_ANAPD	4n91	M	SBS	4n91,
C7REB0_ANAPD	4emy	H	SBS	4emy,
C7T9P4_LACRG	5f44	H	SBS	5fgs,
C7U112_DESGI	3l0s	H	SBS	3l0s,
C8WQ56_ALIAD	4nas	H	SBS	4nas,
C8WTE4_ALIAD	3rnl	M	SBS	3rnl,
C8WUG7_ALIAD	4dzr	M	SBS	4dzr,
C8WVE1_ALIAD	3qsj	M	SBS	3qsj,
C9RCK9_AMMDK	4wcj	M	SBS	4wcj,
C9V488_RENMU	2hps	M	SBS	2hps,2hq8,
C9YJ22_PEPDR	4x2d	H	SBS	4x2d,
C9YJD3_PEPDR	4ixj	M	SBS	4ixj,
C9YJD4_PEPDR	5j62	H	MBS	5j62,
C9ZDC6_STRSW	4l36	M	SBS	4l36,4tpn,
C9ZVV9_TRYB9	4bas	M	SBS	4bas,
CACP_HUMAN	1nm8	M	SBS	1s5o,
CADC_STAAU	3f72	H	MBS	1u2w,
CADIL_ACIS1	3teo	H	SBS	3ten,
CAH12_HUMAN	4ww8	H	SBS	1jcz,1jd0,4ht2,4kp5,4kp8,4q0l,4qj0,4qjo,4qjw,4ww8,
CAH14_HUMAN	5cjf	M	SBS	4lu3,5cjf,
CAH1_CHLRE	3b1b	H	SBS	3b1b,
CAH3_HUMAN	1z93	M	SBS	1z93,1z97,2hfw,3uyn,3uyq,
CAH4_HUMAN	1znc	M	SBS	1znc,3f7b,3f7u,3fw3,
CAH5A_MOUSE	1dmx	H	SBS	1dmx,1dmy,1urt,
CAH6_HUMAN	3fe4	M	SBS	3fe4,
CAH7_HUMAN	3ml5	M	SBS	3mdz,3ml5,
CAH_NEIGO	1kop	H	SBS	1kop,1koq,
CAH_THEMA	3m83	H	MBS	3m81,3m82,3m83,
CAIB_ECOLI	1xk6	H	MBS	1xa3,1xa4,
CAMK_RHOSO	1szo	H	MBS	1o8u,1szo,
CANT1_HUMAN	1s1d	H	SBS	1s18,1s1d,2h2n,2h2u,
CAN_YEAST	3eyx	H	MBS	3eyx,
CAP7_HUMAN	1fy1	M	SBS	1a7s,
CAPPA_CLOPE	3odm	H	SBS	3odm,
CAR4_ARATH	4v29	H	SBS	4v29,5a4x,5a50,5a51,
CARP2_CANAX	1zap	H	SBS	1zap,3pvk,3q70,
CARP_RHIPU	1mpp	M	SBS	1mpp,
CAS1_PSEAB	3god	H	SBS	3god,
CAS4_PYRCJ	4r5q	M	SBS	4r5q,
CAS4_SULSO	4ic1	H	SBS	4ic1,
CAS9_ACTNH	4oge	M	SBS	4ogc,4oge,
CASQ1_HUMAN	5crg	H	SBS	3uom,5crd,5crg,5crh,
CATG_HUMAN	1t32	M	SBS	1t32,
CAT_ECOLX	1q23	H	MBS	1q23,3u9f,
CB22_PEA	2bhw	H	MBS	2bhw,
CBADH_PSEUC	1jxz	H	MBS	1jxz,
CBBY_RHOSH	4uau	M	SBS	4uas,4uat,4uau,
CBDP_CLOTH	4peu	M	SBS	4peu,4phb,
CBEA_ECOLI	2h28	M	SBS	2h28,
CBG_RAT	2v95	M	SBS	2v95,
CBHRE_GEOS1	1sqj	H	SBS	2ebs,
CBIT_METTH	1l3i	H	SBS	1l3i,
CBIX_ARCFU	2xwq	H	MBS	2xwq,
CBP1_BACSU	3hq2	H	SBS	3hq2,
CBPG_PSES6	1cg2	H	SBS	1cg2,
CBPT_THEVU	4ihm	H	SBS	1obr,3prt,3qnv,3v7z,4djl,4gm5,4iav,4ihm,
CBR1_HUMAN	4z3d	H	SBS	1wma,2pfg,3bhi,3bhj,3bhm,4z3d,
CCL13_HUMAN	2ra4	H	SBS	2ra4,
CCL5_HUMAN	2vxw	H	MBS	1b3a,1u4l,1u4m,5dnf,
CCR5_HUMAN	4mbs	M	SBS	4mbs,
CCR9_HUMAN	5lwe	M	SBS	5lwe,
CDD_BACSU	1ux1	H	MBS	1ux1,
CDD_MOUSE	2fr6	H	MBS	1zab,2fr5,2fr6,
CDD_YEAST	1r5t	H	SBS	1r5t,
CDIA4_ECO5C	4g6u	M	SBS	4g6u,
CDKL1_HUMAN	4agu	M	SBS	4agu,
CDKL2_HUMAN	4bbm	M	SBS	4aaa,4bbm,
CDLS_BACLD	3oqi	M	SBS	3oqi,3oqj,
CDO1_RAT	4xet	M	SBS	2b5h,2gh2,4ieo,4iep,4ieq,4iex,4iez,4jtn,4kwj,4kwl,4pix,4pjy,4ubg,4ubh,4xet,4xez,4xfb,4xfc,4xff,4ysf,4yyo,5efu,5ezw,5i0s,5i0t,
CDOA_BACSU	3eqe	M	SBS	3eqe,
CEAM_ECOLX	2xmx	M	SBS	2xmx,3da3,
CEEP_RHOMR	3wkg	M	SBS	3wkg,3wkh,3wki,
CEFG_ACRCH	2vax	H	SBS	2vat,2vav,2vax,
CEL2A_PIG	1bru	M	SBS	1bru,
CEL_BOVIN	1akn	M	SBS	1aql,
CETZ1_HALVD	4b46	M	SBS	4b46,
CETZ_METTP	3zid	M	SBS	3zid,
CFI1_MEDSA	1jx1	M	SBS	1eyq,1fm7,1fm8,1jep,1jx0,
CFI3_ARATH	4dok	M	SBS	4dok,
CGAS_HUMAN	4lev	H	SBS	4km5,4lev,4lew,4mkp,4o67,4o68,4o69,
CGGR_BACSU	3bxf	H	SBS	2okg,3bxe,3bxf,3bxg,3bxh,
CGIA_ALTFO	3lmw	M	SBS	1h80,1ktw,3lmw,
CGL2_COPCI	2wkk	H	SBS	1ulg,2wkk,
CGL3_COPCI	2r0h	H	SBS	2r0h,
CGL_HUMAN	3cog	H	MBS	2nmp,3cog,5eig,
CH10_MYCTU	1p3h	H	SBS	1p3h,
CH3L1_HUMAN	1nwu	H	SBS	1nwr,1nws,1nwt,1nwu,
CHAC_YEAST	5hwi	M	SBS	5hwk,
CHEY_HELPY	3h1g	M	SBS	3gwg,3h1e,3h1f,3h1g,
CHI1_COCPS	1ll7	M	SBS	1ll4,
CHIL3_MOUSE	1vf8	M	SBS	1e9l,
CHIS_BACCI	1qgi	M	SBS	1qgi,
CHIT_CARPA	3cql	M	SBS	3cql,
CHKA_HUMAN	5fut	H	SBS	2ckq,3f2r,3g15,3zm9,4br3,4cg9,4da5,5afv,5eqe,5eqp,5eqy,5fut,
CHLM_SYNY3	4qdk	H	SBS	4qdk,
CHLY_HEVBR	2hvm	M	SBS	1kqy,1kqz,1kr0,1kr1,1llo,
CHMJ_STRBI	4hn1	H	MBS	4hmz,4hn1,
CHP1_RAT	2ct9	M	SBS	2ct9,
CI114_HUMAN	4rg1	H	SBS	4rg1,
CIB1_HUMAN	1y1a	M	SBS	1xo5,1y1a,
CINA_CITBR	4l6g	M	SBS	1t2b,3bdz,4fb2,4fmx,4fyz,4l6g,4l77,4lht,
CINC_CITBR	4oxx	M	SBS	4oxx,
CISY_ACEAC	2h12	H	SBS	2h12,
CISY_PIG	4cts	H	SBS	4cts,
CISY_PYRFU	1aj8	H	SBS	1aj8,
CISY_THEAC	4ybo	H	MBS	2ifc,2r26,2r9e,4ybo,
CITEL_DEIRA	1sgj	H	SBS	1sgj,
CK054_HUMAN	1xcr	M	SBS	1xcr,
CKA2_CAEEL	1nw1	H	SBS	1nw1,
CKI1_SCHPO	1eh4	H	SBS	1eh4,
CLAT_HUMAN	2fy3	M	SBS	2fy3,2fy4,2fy5,
CLC2D_HUMAN	4qkh	H	SBS	4wco,
CLC4A_HUMAN	5b1x	M	SBS	5b1x,
CLC4C_HUMAN	4zes	H	SBS	4zes,4zet,
CLC4D_HUMAN	3whd	M	SBS	3whd,
CLC4E_HUMAN	3wh3	M	SBS	3wh3,
CLC4K_HUMAN	3kqg	H	SBS	3c22,3kqg,3p5d,3p5e,3p5f,3p5g,3p5h,3p5i,3p7f,3p7g,3p7h,4n32,4n33,4n34,4n35,4n36,4n37,4n38,
CLC7A_MOUSE	2bpd	H	SBS	2bpe,2bph,2cl8,
CLC9A_HUMAN	3vpp	M	SBS	3vpp,
CLK1_HUMAN	5j1w	M	SBS	1z57,2vag,5j1v,5j1w,
CLK3_HUMAN	3raw	M	SBS	2wu6,2wu7,3raw,
CLOQ_STRRC	2xlq	M	SBS	2xlq,2xm7,
CLPP_HUMAN	1tg6	H	SBS	1tg6,
CLPS_STRNR	4q24	M	SBS	4q24,
CMLE_NEUCR	1jof	H	SBS	1jof,
CMOM_ECO57	4htf	H	SBS	4htf,
CMPA_SYNY3	2i4b	M	SBS	2i48,2i4b,2i4c,
CMTD1_HUMAN	2avd	H	SBS	2avd,
CNDP2_HUMAN	4ruh	H	MBS	4ruh,
CNL_CLINE	3nbc	H	SBS	3nbc,3nbd,3nbe,
CNR1_HUMAN	5u09	M	SBS	5tgz,5u09,
CNRR_CUPMC	2y3d	H	SBS	2y3d,2y3g,3epv,
COAA_COXBU	3tqc	H	SBS	3tqc,
COAA_MYCTU	4bfz	H	SBS	4bft,4bfu,4bfv,4bfw,4bfx,4bfy,4bfz,
COAD_BACSU	1o6b	M	SBS	1o6b,
COAD_ENTFA	3nd5	H	MBS	3nd6,3nd7,
COAD_HELPY	3otw	H	MBS	3otw,
COAD_THEMA	1vlh	H	MBS	1vlh,
COAE_ECOLI	1vht	H	SBS	1vhl,1vht,
COAE_HAEIN	1jjv	M	SBS	1jjv,
COAE_LEGPH	4ttr	M	SBS	4ttq,4ttr,
COAE_THEMA	2grj	M	SBS	2grj,
COAW_STAAS	4nb4	H	MBS	2ews,4nb4,
COAX_BURCJ	5b8h	H	MBS	5b8h,
COAX_PSEAE	2f9w	H	MBS	2f9w,
COAX_THEMA	3bex	H	MBS	3bex,3bf1,3bf3,
COBK_RHOCB	4x7g	M	SBS	4x7g,5c4n,
COBM_RHOCB	3ndc	H	SBS	3ndc,
COBT_SALTY	4kqk	H	MBS	4kqk,
COBU_SALTY	1c9k	H	SBS	1c9k,
COBY_METJA	3rsb	M	SBS	3rsb,
CODA_ECOLI	3r0d	H	SBS	3r0d,3rn6,
COFD_METMA	3c3d	H	SBS	3c3d,
COFE_ARCFU	2phn	H	SBS	2phn,
COMB_THET8	2z0j	H	SBS	2z0j,
COMC_METJA	2x06	H	MBS	2x06,
COMFB_BACSU	4wai	H	SBS	4wai,
COMT_HUMAN	4pyk	M	SBS	4pyj,4pyk,
CONA_CANGL	2ovu	H	SBS	2ef6,2ovu,2p2k,
COOS_RHORU	1jqk	H	MBS	1jqk,
COPC_PSEUB	2c9p	H	SBS	2c9p,2c9r,
COPK_CUPMC	3dso	H	SBS	3dso,3n7d,3n7e,
COPZ_ARCFU	2hu9	M	SBS	2hu9,
COPZ_BACSU	2qif	H	MBS	2qif,
COQ5_YEAST	4obx	H	SBS	4obw,
COQ8A_HUMAN	4ped	M	SBS	5i35,
COQ9_HUMAN	4rhp	H	MBS	4rhp,
CORA_THEMA	4i0u	H	SBS	2bbh,2iub,4i0u,
COTI_BACSU	2q83	M	SBS	2q83,
CP119_SULAC	1f4t	H	SBS	1f4t,1f4u,1io7,1io8,1io9,4tt5,4tuv,4wpd,4wqj,5bv5,
CP11A_BOVIN	3mzs	M	SBS	3mzs,
CP120_SYNY3	2ve3	M	SBS	2ve3,2ve4,
CP121_MYCBO	5edt	M	SBS	5edt,
CP125_MYCTU	2x5l	M	SBS	2x5l,2x5w,2xc3,2xn8,3ivy,3iw0,3iw1,3iw2,
CP130_MYCTU	2wgy	H	SBS	2wgy,2wh8,2whf,
CP142_MYCS2	3zby	H	SBS	2yoo,3zby,4tri,4uax,
CP144_MYCTU	5hdi	M	SBS	5hdi,
CP17A_HUMAN	3swz	M	SBS	3ruk,3swz,4nkv,4nkw,4nkx,4nky,
CP19A_HUMAN	3s79	M	SBS	3eqm,3s79,
CP1A2_HUMAN	2hi4	M	SBS	2hi4,
CP1B1_HUMAN	3pm0	M	SBS	3pm0,
CP21A_HUMAN	4y8w	M	SBS	4y8w,
CP24A_RAT	3k9v	M	SBS	3k9v,3k9y,
CP2AD_HUMAN	2pg6	M	SBS	2p85,2pg5,2pg6,2pg7,4ejg,4ejh,4eji,
CP2C5_RABIT	1nr6	M	SBS	1n6b,1nr6,
CP2D6_HUMAN	3tbg	H	SBS	3qm4,3tbg,3tda,4wnt,4wnu,4wnv,4xry,4xrz,
CP2R1_HUMAN	3czh	M	SBS	3c6g,3czh,3dl9,
CP3A4_HUMAN	5te8	H	SBS	1tqn,1w0e,1w0f,1w0g,2j0d,2v0m,3nxu,3tjs,3ua1,4d6z,4d75,4d78,4d7d,4i3q,4i4g,4i4h,4k9t,4k9u,4k9v,4k9w,4k9x,4ny4,5a1p,5a1r,5te8,
CP46A_HUMAN	4j14	M	SBS	2q9f,2q9g,3mdm,3mdr,3mdt,3mdv,4enh,4fia,4j14,
CP51A_HUMAN	4uhl	H	MBS	3jus,3ld6,4uhi,4uhl,
CP51_CANGA	5jlc	M	SBS	5jlc,
CP51_MYCTU	1e9x	M	SBS	1e9x,1ea1,1h5z,1u13,1x8v,2bz9,2ci0,2cib,2vku,2w09,2w0a,2w0b,
CP51_TRYCC	4ck8	H	SBS	2wuz,2wx2,3k1o,3khm,3zg2,3zg3,4bmm,4c27,4c28,4ck8,4ck9,4cka,4coh,4h6o,5ajr,
CP74A_ARATH	3dsk	M	SBS	2rch,2rcl,2rcm,3cli,3dsi,3dsj,3dsk,
CP7A1_HUMAN	3v8d	H	SBS	3dax,3sn5,3v8d,
CPD_ARATH	1jh7	M	SBS	1fsi,1jh7,
CPKA_PYRFU	1e+19	H	SBS	1e19,
CPRC1_CANPA	3wg6	M	SBS	3wg6,
CPRC2_CANPA	4h8n	M	SBS	4h8n,
CPT2_RAT	2rcu	H	SBS	2fw3,2rcu,4eph,4eyw,
CPTP_HUMAN	4k80	M	SBS	4k80,4k84,4k85,4kbs,
CPVDH_PSEAH	3a51	M	SBS	3a4g,3a4z,3a50,3a51,3vrm,
CPXE_STRGO	2zbz	M	SBS	2zbx,2zby,2zbz,3cv8,3cv9,
CPXJ_SACEN	1z8p	M	SBS	1egy,1eup,1jin,1jio,1jip,1oxa,1z8o,1z8p,1z8q,
CPXL_PSESP	1cpt	M	SBS	1cpt,
CPXM_BACME	4yt3	M	SBS	4yt3,5iki,
CPXP_ECOLI	3qzc	H	SBS	3qzc,
CQSA_VIBCH	3kki	H	MBS	2wk8,2wk9,2wka,3hqt,3kki,
CRN4_CAEEL	3cg7	H	SBS	3cg7,3cm5,3cm6,5dk5,
CRNA_PSEPU	1q3k	H	SBS	1j2t,1j2u,1q3k,1v7z,3a6d,3a6e,3a6f,3a6g,3a6h,3a6j,3a6k,3a6l,
CRPE_MYCPA	3e4w	M	SBS	3e4w,3e4y,
CRP_HUMAN	3pvn	H	SBS	1b09,3l2y,3pvn,
CRTM_STAAU	3acx	M	SBS	2zcq,2zcr,2zcs,2zy1,3acw,3acx,3acy,3adz,3ae0,3lgz,3npr,3tfn,3tfp,3vje,3w7f,4e9u,4e9z,4ea0,4ea1,4ea2,4f6v,4f6x,
CRYM_HUMAN	2i99	H	SBS	2i99,
CSA2_CANAL	4y7s	H	MBS	4y7s,
CSAD_HUMAN	2jis	H	MBS	2jis,
CSD_SYNY3	1t3i	H	MBS	1t3i,
CSH_ARTSP	1nba	H	SBS	1nba,
CSK22_HUMAN	3u87	M	SBS	3ofm,3u87,
CSLB_PEDHD	1dbg	M	SBS	1dbg,1dbo,1ofl,1ofm,
CSN2_ENTFL	3s5u	H	SBS	3s5u,
CSPB_BACSU	2es2	M	SBS	2es2,
CSX1_SULSO	2i71	H	SBS	2i71,
CTBP2_HUMAN	2ome	H	SBS	2ome,4lcj,
CTDSL_HUMAN	2hhl	M	SBS	2hhl,
CTKA_HELPJ	3akk	H	SBS	3akk,3akl,
CTR1_SOLIN	1eq9	H	SBS	1eq9,
CUER_ECOLI	1q05	H	SBS	1q05,
CUSF_ECOLI	1zeq	M	SBS	2qcp,2vb2,2vb3,3e6z,
CUTA_SALTY	3opk	H	SBS	3opk,
CUTC_SHIFL	1x7i	H	SBS	1x7i,1x8c,
CUTI1_COLGL	3dcn	M	SBS	3dd5,3dea,
CUTI1_FUSSO	2cut	H	SBS	1oxm,1xzb,1xzc,1xzk,1xzl,1xzm,2cut,3ef3,3esa,3esc,3esd,
CVNH_NEUCR	3hnx	M	SBS	3hp8,
CVN_NOSEL	3s3z	H	MBS	2pys,2rdk,3gxy,3gxz,
CXCL7_HUMAN	1f9p	H	SBS	1f9p,
CXE1_ACTER	2o7r	M	SBS	2o7r,2o7v,
CY550_ARTMA	1f1c	H	MBS	1f1c,
CY550_SYNY3	1e+29	M	SBS	1e29,
CY551_PSEAE	351c	H	SBS	2exv,351c,451c,
CY552_HYDTT	5aur	H	MBS	1ynr,5aur,5aus,
CY552_PARDE	3m97	M	SBS	1ql3,1ql4,3m97,
CY552_THET8	1dt1	H	SBS	1dt1,
CY553_SPOPA	1c75	M	SBS	1b7v,1c75,
CYAY_ECOLI	1ew4	M	SBS	2eff,
CYB5B_RAT	2i89	H	SBS	1awp,1b5m,1eue,1icc,1lj0,2i89,3mus,4hil,
CYB5_BOVIN	1cyo	M	SBS	1cyo,1ehb,1es1,1lqx,1lr6,1m20,1m2i,1m2m,1m59,1u9m,1u9u,3ozz,4hin,
CYB5_ECTSH	1cxy	M	SBS	1cxy,
CYB5_MUSDO	2ibj	M	SBS	2ibj,
CYC22_RHOCE	1jdl	M	SBS	1jdl,
CYC2_BLAVI	1co6	M	SBS	1co6,1io3,
CYC2_RHOGL	1hro	M	SBS	1hro,
CYC2_RHORU	3c2c	M	SBS	2c2c,3c2c,
CYC3A_DESAF	3cao	M	SBS	3cao,3car,
CYC3B_DESAF	2bq4	M	SBS	2bq4,
CYC3_DESAC	1hh5	M	SBS	1hh5,
CYC3_DESVM	1j0p	M	SBS	1j0o,1j0p,1wr5,2cdv,2ewi,2ewk,2ewu,2ffn,2yxc,2yyw,2yyx,2z47,
CYC6_ARATH	2dge	H	MBS	2ce0,2ce1,2dge,2v07,
CYC6_CHLBR	1ctj	M	SBS	1ctj,
CYC6_PYRYE	1gdv	M	SBS	1gdv,
CYC6_SYNP2	4eic	M	SBS	3dr0,4eic,4eid,
CYCA_METME	1gu2	M	SBS	1gu2,1oae,
CYCL_METEA	2c8s	M	SBS	2c8s,
CYCP_ALLVD	1bbh	H	SBS	1bbh,
CYCP_PHAMO	2ccy	H	SBS	2ccy,
CYCP_RHOCA	1cpq	M	SBS	1cpq,1cpr,1nbb,1rcp,
CYCP_RHOPA	1a7v	M	SBS	1a7v,1mqv,
CYCP_RHOS4	1gqa	H	SBS	1gqa,
CYCP_RUBGE	2j8w	H	SBS	2j8w,2j9b,
CYCX_DESDA	1h21	H	MBS	1h21,
CYC_ORYSJ	1ccr	M	SBS	1ccr,
CYGB_HUMAN	2dc3	H	MBS	1umo,1urv,1ury,1ut0,1ux9,2dc3,3ag0,4b3w,
CYNS_ECOLI	1dw9	H	MBS	1dw9,1dwk,2iu7,2iuo,2ivb,2ivg,
CYNT_SYNY3	5swc	H	SBS	5swc,
CYP5_CAEEL	1h0p	M	SBS	1h0p,
CYPA2_RHOPA	4dnj	M	SBS	2fr7,4dnj,
CYPC_BACSU	1izo	M	SBS	1izo,2zqj,2zqx,
CYPC_STRCO	3tvr	M	SBS	3tl1,
CYPX_BACSU	3nc5	M	SBS	3nc3,3nc5,
CYSC_SYNY3	5cb8	H	SBS	5cb6,5cb8,
CYSH_PSEAE	2goy	H	SBS	2goy,
CYSKM_ARATH	4aec	H	SBS	4aec,
CYSM_HELPY	5hbg	H	SBS	5hbg,
CYSM_SALTY	2jc3	H	SBS	2jc3,
CYSO_AERPE	1wkv	H	SBS	1wkv,3vsa,
CYSQ_MYCTU	5djf	M	SBS	5djf,5djg,5djh,5dji,5djj,5djk,
D0A3H5_TRYB9	5czg	M	SBS	5czg,
D0A8L1_TRYB9	5c8g	M	SBS	5c8g,
D0CY07_RUELI	4rzy	H	MBS	4rzy,4rzz,4s00,4s01,
D0E7M2_PSEAI	4ebj	H	MBS	4ebk,
D0E8I5_9BACT	4mlm	M	SBS	4mlm,4mln,4n71,
D0IR47_HELP1	3n9s	H	SBS	3n9r,3n9s,
D0KNS6_SULS9	4ylb	H	SBS	4yl9,
D0KT28_SULS9	4dbe	H	MBS	4dbe,
D0LNW1_HALO1	4w66	H	SBS	4w66,
D0MGF4_RHOM4	4m0k	H	SBS	4m0k,
D0VP31_9BACI	3vmv	M	SBS	3vmw,
D0VV09_BACCE	3n12	M	SBS	3n12,3n13,3n15,3n17,3n18,
D0VWT1_PLAKN	3c5i	M	SBS	3c5i,
D0VWU0_9TRYP	3cxm	M	SBS	3cxm,
D0VWU7_GEOSE	3ec1	M	SBS	3ec1,
D0VWW1_LOTTE	2eig	H	SBS	2eig,
D0VWW2_DISSP	4q7r	M	SBS	4q7r,
D0VWX2_PSEAI	2ns6	M	SBS	2ns6,
D0VWX4_GEOSE	2olj	H	MBS	2olj,2olk,2ouk,2q0h,3c41,3c4j,
D0VWX9_NOSP7	2pyy	H	SBS	2pyy,
D0VWZ4_OLEAN	3i6y	M	SBS	3i6y,3s8y,
D0VWZ8_BACCN	3k4h	H	SBS	3k4h,
D0VX02_9FIRM	3ele	H	SBS	3ele,
D0VX06_GEOSE	3f4c	H	SBS	3f4c,3f4d,
D0VX22_STRSQ	3gja	M	SBS	3gjb,
D0VX23_VIBCL	3gk6	M	SBS	3gk6,
D14_ORYSJ	4iha	M	SBS	3w05,3wio,4iha,5dj5,
D1A230_THECD	5cb9	M	SBS	5c6x,5d4f,
D1A807_THECD	5jxu	H	SBS	5jxu,
D1AC29_THECD	3sih	M	SBS	3sig,3sii,
D1AMR0_SEBTE	4ml9	H	SBS	4ml9,
D1BN29_VEIPT	3rq1	H	MBS	3rq1,
D1BQI7_VEIPT	3r6d	M	SBS	4hnh,
D1BQR9_VEIPT	4mo9	M	SBS	4mo9,
D1BQT4_VEIPT	3rpc	H	SBS	3rpc,
D1C218_SPHTD	5d95	H	MBS	5d95,
D1C2D8_SPHTD	3pu9	H	SBS	3pu9,
D1C4A9_SPHTD	3rqz	M	SBS	3rqz,
D1C6A8_SPHTD	4zpj	M	SBS	4zpj,
D1C7D8_SPHTD	4riz	H	SBS	4riz,4rlg,4rm1,
D1CGD0_THET1	4q2d	M	SBS	4q2d,
D1MPT1_MONPR	3fp5	M	SBS	3fp5,
D1MPT5_MAGMG	3kh1	H	SBS	3kh1,
D1MX73_9ROSI	3wwp	H	SBS	3wwo,
D2J2T6_9RHIZ	4g8b	M	SBS	4g8b,4g8c,4g9e,
D2K7Z0_9BACT	4w88	M	SBS	4w85,4w86,4w87,4w88,4w89,
D2W2Z5_NAEGR	5cot	M	SBS	5cot,5cou,
D2YW46_OLEAN	3v77	H	SBS	3v77,
D2YZL2_9GAMM	3vmk	H	MBS	3vmk,
D39U1_HUMAN	4b4o	M	SBS	4b4o,
D3DSX2_HUMAN	4v04	M	SBS	4v01,4v04,4v05,
D3E4S5_METRM	4fio	H	SBS	4fio,
D3EID5_GEOS4	3n4f	H	SBS	3n4f,3ops,3p3b,3qpe,3v5c,3v5f,3vcc,
D3G6S4_LEIMA	3oh3	M	SBS	3oh0,3oh1,3oh2,3oh3,3oh4,
D3YEX6_LACJH	3s2z	H	SBS	3pfb,3s2z,
D4ZE39_SHEVD	5b6q	M	SBS	5b6q,
D5AV00_RHOCB	3nd1	H	SBS	3nd1,
D5CN26_SIDLE	4xxl	M	SBS	4xxl,
D5DKI8_BACMD	5l91	M	SBS	5l90,5l91,5l92,5l94,
D5Q364_CLODI	4woz	H	SBS	4woq,4woz,
D5QFC5_KOMHA	4hs4	H	MBS	4hs4,
D5SMT1_PLAL2	4i6v	H	SBS	4i6v,
D5SQH6_PLAL2	3rht	H	SBS	3rht,
D5SXE5_PLAL2	3tva	M	SBS	3tva,
D5VCM9_MORCB	4imm	M	SBS	4imm,
D6E1Y1_9FIRM	4ua8	M	SBS	4ua8,4uac,
D6R8X8_9MICO	2jln	M	SBS	2jln,
D6RU56_9SPHN	3afn	H	SBS	3afn,
D6Y8L8_THEBD	4pe6	M	SBS	4pe6,
D6ZS00_STRP0	4eqb	M	SBS	4eqb,
D7C0E5_STRBB	4zbo	H	SBS	4zbt,
D7GNB4_9BACT	2xfd	M	SBS	2xfd,2xfe,
D7PC21_9ACTN	3ou7	H	SBS	3ou6,3ou7,
D7RFJ3_AMYOR	4x4j	H	SBS	4x4j,
D7U7T8_VITVI	3tuu	H	MBS	4hnn,
D8H130_BACAI	4yu6	M	SBS	4yu5,4yu6,
D8NA05_RALSL	4i6s	H	MBS	4i6s,
D9PVS9_METTM	4r81	H	SBS	4r81,
D9PY12_METTM	3wv9	H	SBS	3wv7,3wv8,3wv9,
D9TQ02_THETC	2yjg	H	MBS	2yjg,
D9WMQ6_9ACTN	4e2p	M	SBS	4e2p,
DAAA_BACYM	1a0g	H	MBS	1a0g,1daa,1g2w,2daa,2dab,3daa,3lqs,4daa,5daa,
DACA_LISMO	4rv7	M	SBS	4rv7,
DACB_ECOLI	2ex8	H	SBS	2ex6,2ex8,2ex9,2exa,2exb,
DACB_HAEIN	3a3d	H	SBS	3a3e,3a3f,3a3i,
DACC_BACSU	1w5d	M	SBS	1w5d,
DAC_ACTSP	1w79	M	SBS	1w79,1w8q,1w8y,2vgj,2wke,2xdm,2xk1,2xln,2y4a,2y55,2y59,3zvw,4b4x,4b4z,4ben,
DAC_STRSR	3pte	M	SBS	1cef,1ceg,1hvb,1ikg,1mpl,1pw1,1pw8,1pwc,1pwd,1pwg,1scw,1sde,1yqs,
DAGK_STAAR	2qv7	M	SBS	2qv7,
DAIP_STRMB	5fzp	H	SBS	5fzp,
DAPAT_ARATH	3ei9	H	MBS	2z1z,2z20,3ei5,3ei6,3ei8,3ei9,3eia,3eib,
DAPA_CAMJE	3m5v	H	MBS	4m19,4mlr,5f1u,5f1v,
DAPA_MYCTU	3l21	H	SBS	1xxx,3l21,
DAPA_STAAC	3di0	H	SBS	3di1,
DAPC_MYCTU	2o0r	H	SBS	2o0r,
DAPDH_CORGL	1f06	H	SBS	1dap,1f06,3dap,
DAPE_NEIMB	4o23	H	SBS	4o23,
DAPK3_HUMAN	5a6n	H	SBS	2j90,3bhy,5a6n,
DCAS_RHIRD	1fo6	H	MBS	1fo6,
DCDA_METJA	1tuf	H	MBS	1tuf,
DCDA_THEMA	2yxx	M	SBS	2yxx,
DCD_BACHD	4xjc	H	MBS	4xjc,
DCD_ECOLI	1xs1	H	MBS	1xs1,1xs4,1xs6,2v9x,
DCD_MYCTU	4a6a	H	MBS	4a6a,
DCEB_ECOLI	3fz7	H	MBS	1pmm,1pmo,2dgk,2dgm,3fz6,
DCHS_HUMAN	4e1o	H	MBS	4e1o,
DCK_HUMAN	2no7	H	SBS	1p60,2no0,2no1,2no6,2no7,2no9,2noa,2zi3,2zi5,2zi6,2zi7,2zi9,2zia,3ipx,3ipy,3kfx,3mjr,3qej,3qen,3qeo,4jlj,4jlk,4jlm,4jln,4kcg,4l5b,4q18,4q19,4q1a,4q1b,4q1c,4q1d,4q1e,4q1f,
DCSD_STRLA	3x43	H	SBS	3x43,
DCTD_HUMAN	2w4l	H	SBS	2w4l,
DCTP1_POLSJ	4mij	M	SBS	4mhf,4mij,
DCTP2_POLSJ	4mnc	M	SBS	4mnc,4mni,
DCTP_CHRSD	4p3l	M	SBS	4p1l,4p3l,
DCTP_RHOFT	4mco	M	SBS	4mco,4mev,
DCTP_ROSDO	4pc9	M	SBS	4pc9,4pcd,
DCTP_RUEPO	4pbh	M	SBS	4pai,4pbh,
DCTP_SHELP	4o7m	M	SBS	4o7m,
DCTP_SULSN	4nx1	M	SBS	4nx1,4ovp,
DCTP_VEREI	4pak	M	SBS	4p9k,4pak,
DCXR_HUMAN	1pr9	H	SBS	1pr9,1wnt,
DCYD_SALTY	4d9b	H	SBS	4d8w,4d92,4d96,4d97,4d99,4d9b,4d9c,4d9e,4d9f,
DDAH1_BOVIN	2ci1	M	SBS	2c6z,
DDAH_PSEAE	1h70	M	SBS	1h70,3bpb,3rhy,
DDC_HUMAN	3rch	H	SBS	3rbf,3rch,
DDDQ_RUELI	4la2	M	SBS	4la2,4la3,
DDDQ_RUEPO	5cu1	M	SBS	5cu1,
DDN_MYCTU	3r5l	M	SBS	3r5r,3r5w,
DEACT_AGRFC	2ogj	H	SBS	2ogj,
DEACT_ENTFA	2ics	M	SBS	2ics,
DECR2_HUMAN	4fc7	H	SBS	4fc6,4fc7,
DECR_HUMAN	1w6u	H	MBS	1w6u,1w73,1w8d,
DEF1B_ARATH	3cpm	M	SBS	3cpm,3m6o,3m6p,3m6q,3m6r,3pn2,3pn3,3pn4,3pn5,3pn6,
DEF1_BACCR	1ws0	M	SBS	1ws1,
DEF2_BACCR	2okl	M	SBS	2okl,
DEF2_VIBCH	3qu1	H	SBS	3qu1,
DEFM_HUMAN	3g5k	H	SBS	3g5k,3g5p,
DEF_HAEI8	4wxl	H	MBS	4wxl,
DEF_LEPIN	1y6h	H	SBS	1y6h,
DEF_MYCTU	3e3u	M	SBS	3e3u,
DEF_STRMU	3l87	M	SBS	3l87,
DEGP5_ARATH	4ic5	H	SBS	4ic5,
DEHA_BURSP	3b12	H	SBS	1y37,3b12,
DEHA_RHOPA	3r3u	H	SBS	3r3v,3r3w,3r3x,3r3z,
DEOB_STRMU	4n7t	M	SBS	3m7v,4n7t,
DEOC_ECOLI	1jcl	H	SBS	1jcj,1jcl,5eky,5el1,5emu,
DEOC_MYCA1	3ng3	H	SBS	3ng3,
DEOC_THET8	1j2w	H	SBS	1ub3,
DEOD_YERPY	3occ	H	MBS	3occ,
DESA2_MYCTU	1za0	M	SBS	1za0,
DESV_STRVZ	2oga	H	MBS	2oga,
DEXT_STRMU	3vmn	M	SBS	3vmo,3vmp,
DFPA_LOLVU	3u0s	M	SBS	1e1a,1pjx,2gvu,2gvv,2gvw,2gvx,2iao,2iap,2iaq,2iar,2ias,2iat,2iau,2iav,2iaw,2iax,3hlh,3hli,3kgg,3li3,3li4,3li5,3o4p,4o5t,
DGAL_ECOLI	2gbp	M	SBS	1glg,2fvy,2fw0,2gbp,2hph,2ipl,2ipm,2ipn,2qw1,
DGDA_BURCE	1zod	H	SBS	1z3z,1zc9,1zob,1zod,
DGUOK_HUMAN	2ocp	H	SBS	2ocp,
DHAA_MYCTU	2qvb	M	SBS	2o2h,2o2i,
DHAA_RHOSD	1cqw	M	SBS	1cqw,
DHAT_KLEPN	3bfj	H	SBS	3bfj,
DHB11_HUMAN	1yb1	H	SBS	1yb1,
DHB1_HUMAN	1fdu	H	SBS	1fdu,
DHG4_BACME	3ay6	H	MBS	3ay6,
DHI1_MOUSE	4k26	H	SBS	1y5m,3gmd,4k26,4nmh,
DHLA_XANAU	1b6g	M	SBS	1b6g,1be0,1bez,1cij,1edb,1edd,2dhc,2dhd,2dhe,2eda,2edc,
DHMA_FLAS1	4cr7	H	SBS	4cr7,
DHPR_DICDI	3orf	H	SBS	3orf,
DHPR_RAT	1dir	H	SBS	1dir,
DHPS_ECOLI	1aj0	M	SBS	1aj0,1aj2,
DHPS_STAAU	1ad1	H	SBS	1ad4,
DHPS_STRR6	2vef	M	SBS	2veg,
DHQS_ACTCH	3zok	H	SBS	3zok,
DHR11_HUMAN	1xg5	H	SBS	1xg5,
DHRS4_HUMAN	3o4r	H	SBS	3o4r,
DHYS_PYRHO	4p63	H	MBS	4p63,
DIE_DROME	3zzr	M	SBS	3zzr,
DIM1_HUMAN	1zq9	H	SBS	1zq9,
DIRA1_HUMAN	2gf0	M	SBS	2gf0,
DIRL1_ARATH	2rkn	M	SBS	2rkn,
DKGA_CORSC	1m9h	M	SBS	1a80,1m9h,
DKSA_ECOLI	1tjl	M	SBS	1tjl,
DLGD_ECOLI	1s20	H	MBS	1s20,
DLTC_BACSU	4bpf	H	SBS	4bph,
DMAW_ASPFU	3i4z	H	SBS	3i4x,3i4z,
DMA_ECOLI	4rtl	H	SBS	4gbe,4gol,4gom,4gon,4goo,4rtj,4rtk,4rtl,4rtm,4rtn,4rto,4rtp,4rtq,4rtr,4rts,
DN72_SULSO	5b0l	H	MBS	5b03,5b0i,5b0l,
DNAS1_HUMAN	4awn	M	SBS	4awn,
DNAT_DROME	3te4	M	SBS	3te4,
DNE1_CHLMO	2ex5	H	MBS	2ex5,
DNE1_CHLRE	1mow	H	MBS	1g9y,1mow,1u0c,2vbn,
DNK_DROME	2vp4	H	SBS	1j90,1oe0,1ot3,1zm7,2jcs,2jj8,2vp0,2vp2,2vp4,2vp5,2vp9,2vpp,2vqs,
DNPH1_HUMAN	4p5e	H	SBS	4p5e,
DNRD_STRGJ	2f99	H	SBS	2f98,2f99,
DNRF_STREF	3ihg	M	SBS	3ihg,
DODEC_HALHL	2vxa	H	MBS	2vxa,
DODEC_THET8	2vyx	H	MBS	2v18,2v19,2vyx,
DOIS_BACCI	2gru	H	SBS	2d2x,2gru,
DOPD_MOUSE	3ker	H	SBS	3ker,
DOX1_ARATH	4hhr	M	SBS	4hhr,4hhs,
DP2S_PYRAB	5ihe	M	SBS	5ihe,
DPAL_ECOLI	4d9g	H	SBS	4d9k,4d9m,4d9n,
DPDS_MYCTU	2vg3	H	MBS	2vg2,2vg3,4onc,
DPE1_ARATH	5csu	H	SBS	5cps,5cpt,5cq1,5csu,5csy,
DPEP1_HUMAN	1itu	H	SBS	1itq,1itu,
DPES_CLOCE	3vnl	H	SBS	3vni,3vnj,3vnk,3vnl,3vnm,
DPGC_STRTO	4ylh	H	SBS	4ylh,
DPH2_PYRHO	3lzc	H	SBS	3lzd,
DPHB_PYRHO	2z6r	H	SBS	1vce,1wng,2dek,2dsg,2dsh,2dsi,2dv3,2dv4,2dv5,2dv7,2dxv,2dxw,2dxx,2e07,2e08,2e15,2e16,2e17,2e4n,2e4r,2e7r,2e8h,2e8q,2e8r,2e8s,2ed3,2ed5,2eeq,2egb,2egl,2egs,2eh2,2eh4,2eh5,2ehc,2ehl,2ejj,2ejk,2ejz,2ek2,2ek3,2ek4,2ek7,2eka,2el0,2el1,2el2,2el3,2eld,2ele,2emr,2emu,2en5,2eni,2hr8,2huq,2hut,2huv,2hux,2owg,2owk,2owu,2owv,2p2x,2p5c,2p5f,2p6d,2p6i,2p6k,2p6l,2p9d,2pb4,2pb5,2pb6,2pca,2pcg,2pch,2pci,2pck,2pcm…
DPP2_HUMAN	3jyh	H	SBS	3n0t,4ebb,
DPP3_YEAST	3csk	M	SBS	3csk,
DPS_BREBE	1n1q	H	MBS	1n1q,
DPS_HELPY	1ji4	H	MBS	1ji4,
DPS_LISMO	2iy4	H	MBS	2iy4,
DPS_STRSU	2ux1	H	MBS	1umn,2bw1,2ux1,2v15,2xjm,2xjn,2xkq,
DPYL2_HUMAN	2vm8	H	SBS	2gse,2vm8,
DPYS_LACK1	2fty	H	SBS	2fty,2fvk,2fvm,
DRAG_RHORU	2woe	M	SBS	2woc,2wod,2woe,
DRNE_VIBCH	2vnd	M	SBS	2vnd,
DRP35_STAAM	2dso	M	SBS	2dg1,2dso,
DSBA_PSEAE	3h93	M	SBS	5dch,
DSBL_ECOL6	3c7m	M	SBS	3c7m,
DSVD_DESVH	1ucr	H	SBS	1ucr,
DTD1_HUMAN	2okv	H	SBS	2okv,
DTDA_ARCFU	1yqe	M	SBS	1yqe,
DTDA_PYRHO	2gfq	H	SBS	2gfq,
DTD_ECOLI	1jke	H	SBS	1jke,
DUS22_HUMAN	4woh	M	SBS	4woh,
DUS23_HUMAN	4erc	M	SBS	2img,4erc,
DUS26_HUMAN	5gtj	H	SBS	5gtj,
DUSAL_THET8	3b0u	M	SBS	3b0p,3b0u,
DUSC_ECOLI	4bf9	M	SBS	3w9z,4bf9,4bfa,4yco,4ycp,
DUT_ARATH	4oop	H	MBS	4oop,
DUT_MYCTU	1sjn	H	MBS	1sjn,1sm8,1smc,1snf,
DXO_CANAL	5bud	M	SBS	5bud,
DXO_MOUSE	4j7n	M	SBS	3fqi,3fqj,4j7l,4j7m,4j7n,
DYRA_STAAU	2w9t	M	SBS	2w9s,
DYRK2_HUMAN	3k2l	M	SBS	3kvw,4azf,5lxc,5lxd,
DYR_CANAX	1aoe	H	SBS	1ai9,1aoe,1ia1,1ia2,1ia3,1ia4,1m78,1m79,1m7a,3qlw,4h95,4h96,4h97,
DYR_HUMAN	3fs6	H	SBS	1boz,1dhf,1dlr,1kms,1kmv,1mvs,1mvt,1ohj,1ohk,1pd8,1pd9,1s3u,1s3v,1s3w,1u71,2c2s,2c2t,2dhf,2w3a,3f8y,3f8z,3f91,3fs6,3ghc,3ghv,3ghw,3gi2,3gyf,3l3r,3n0h,3nxo,3nxr,3nxt,3nxv,3nxx,3nxy,3nzd,3oaf,3s3v,3s7a,4ddr,4g95,4kak,4kbn,4kd7,4keb,4kfj,4m6j,4qhv,4qjc,
DYR_PNECA	3nzb	M	SBS	1dyr,1klk,1ly3,1ly4,1s3y,1vj3,2fzh,2fzi,3nz6,3nz9,3nza,3nzb,3nzc,3td8,4g8z,4ixe,4ixf,4ixg,
DYR_STRPN	3ix9	H	SBS	3ix9,
DYR_THEMA	1cz3	H	SBS	1d1g,
E0SJQ4_DICD3	3rqw	H	MBS	3rqw,
E0TXX3_BACPZ	4jou	M	SBS	4fvc,4jou,
E0TY72_BACPZ	4poo	H	SBS	4poo,
E0XN39_9EURO	3wdw	M	SBS	3wdu,3wdv,3wdx,3wdy,
E0YCS2_SOLHA	3stv	H	SBS	3stu,3stv,3stw,3stx,
E1C9K5_GEOSE	4dwi	M	SBS	4b9l,4b9m,4b9n,4b9s,4b9t,4b9u,4b9v,4dsi,4dsj,4dsk,4yfu,
E1UUV3_BACAS	2yoy	M	SBS	2yox,2yoy,5iju,
E2DI02_9RHOO	2vxh	H	SBS	2vxh,
E2FYL5_SCOMX	3w57	M	SBS	3w57,
E2RVJ1_9ACTN	3wwx	M	SBS	3wwx,
E3SET7_PAEPO	3oul	M	SBS	3oul,3oum,3pkw,3pkx,
E5KJ94_STRCX	3vps	M	SBS	3vps,
E5KWG9_STRCM	4ee8	M	SBS	4ee7,
E6Y8B9_PLAVI	4tr2	M	SBS	4tr2,
E7D8R1_CLOPF	3zjx	M	SBS	3zjx,
E7F650_DANRE	4bj8	H	SBS	4bj8,
E7FH78_MYXXA	3nok	M	SBS	3nok,
E7NKU1_YEASO	4kq1	H	SBS	4kq1,
E8WYN5_GRATM	4uxa	H	SBS	4bif,4uxa,
E9BQ78_LEIDB	4qny	M	SBS	4qny,
E9BU22_LEIDB	5c4q	M	SBS	5c4q,
E9BU61_LEIDB	5fea	H	MBS	5fea,
E9F0X0_METRA	4hjw	H	SBS	4hjw,
E9JES0_9ACTN	4hh4	H	SBS	4hh4,
E9JSA3_9ROSI	5i8f	M	SBS	5i8f,
E9NSU2_9STAP	4l54	M	SBS	4l40,4l54,
E9QY26_ASPFU	4uym	M	SBS	4uyl,4uym,
EABN1_BACSU	1uv4	M	SBS	1uv4,
EASA_ASPFU	4qnw	M	SBS	4qnw,
EBA3_ELIME	1eom	M	SBS	1eom,
EBAG_STRPL	1c8x	H	SBS	1c8y,
ECCB1_MYCTU	3x3m	M	SBS	3x3m,3x3n,5ebd,
ECHA6_MYCTU	5dtw	H	SBS	5dtw,5du6,5du8,5duc,
ECHA8_MYCTU	4fjw	H	MBS	3q0g,3q0j,
ECHM_RAT	1dub	H	MBS	1dub,1ey3,1mj3,2dub,
ECI1_HUMAN	1sg4	H	SBS	1sg4,
ECP_HUMAN	4x08	H	SBS	1h1h,4a2y,4x08,
EFEB_ECOLI	2y4e	H	SBS	2y4e,2y4f,
EGS1_OCIBA	2r6j	H	SBS	2qw8,2qx7,2qzz,2r2g,2r6j,3c3x,
EGTC_MYCS2	4zfk	H	MBS	4zfk,4zfl,
EGTD_MYCS2	4uy5	M	SBS	4uy5,
EHPR_ENTAG	3sk2	H	MBS	3sk2,
EI2BA_HUMAN	3ecs	H	SBS	3ecs,
EIZFM_STRCO	3dbg	M	SBS	3dbg,
ELIB_PHYCR	1lri	H	SBS	1lri,
EMTA_ECOLI	2y8p	M	SBS	4hjy,4hjz,
ENA_EUBBA	2vun	H	SBS	2vun,
END4_ECOLI	1qtw	M	SBS	1qtw,1qum,2nq9,2nqh,2nqj,4k1g,
END4_GEOKA	3aal	M	SBS	3aal,
END4_THEMA	2x7v	M	SBS	2x7v,2x7w,4hno,
ENDO2_ARATH	4cxv	M	SBS	3w52,4cwm,4cxo,4cxp,4cxv,
ENDUA_XENLA	2c1w	M	SBS	2c1w,
ENGB_BACSU	1svw	M	SBS	1svi,1svw,
ENGB_PYRHO	2cxx	M	SBS	2cxx,
ENGB_THEMA	3pqc	M	SBS	3pqc,
ENPP4_HUMAN	4lqy	M	SBS	4lqy,
ENPP6_MOUSE	5egh	M	SBS	5ege,5egh,
ENTC_ECOLI	3hwo	M	SBS	3hwo,5jxz,5jy4,5jy8,5jzd,
ENTH_ECOLI	1vh9	H	MBS	4k4c,4k4d,
ENTP1_RAT	3zx3	H	SBS	3zx0,3zx2,
ENTP2_RAT	4br5	M	SBS	3cj7,3cj9,3cja,4bqz,4br0,4br2,4br5,4cd1,4cd3,
EPMA_SALTY	3g1z	H	SBS	3g1z,
ERG_META2	4quv	M	SBS	4quv,
ERI3_HUMAN	2xri	M	SBS	2xri,
ERO1A_HUMAN	3ahq	M	SBS	3ahq,
ERO1_YEAST	1rp4	M	SBS	1rp4,1rq1,3m31,
ERV1_ARATH	2hj3	H	SBS	2hj3,
ERV1_YEAST	3w4y	H	SBS	3w4y,
ERV2_YEAST	1jra	H	SBS	1jr8,1jra,
ERVB_TABDI	1iwd	M	SBS	1iwd,
ERYK_SACEN	2jjp	M	SBS	2jjn,2jjo,2jjp,2wio,2xfh,3zkp,
ESAI_PANSE	1kzf	M	SBS	1k4j,
EST1_HUMAN	1mx9	H	MBS	1mx1,1mx5,1mx9,2dqz,2h7c,2hrr,
EST2_PSEFL	1auo	H	SBS	1aur,
ESTA_BACSU	1i6w	H	SBS	1isp,1r4z,1r50,5ct4,5ct5,5ct6,5ct9,5cta,5cur,
ESTA_STRSC	1esd	M	SBS	1esd,
ESTB_BURGA	1ci9	H	SBS	1ci9,
ESTE_PSEFL	3ia2	H	SBS	3hea,3hi4,3ia2,
EST_GEOSE	1tqh	H	SBS	1tqh,
ESXA_STAA8	2vrz	H	SBS	2vrz,2vs0,
ETHE1_ARATH	2gcu	H	SBS	2gcu,
ETHR_MYCTU	3q0v	H	SBS	3q0v,
ETR1_CANTR	1gu7	H	MBS	1guf,1n9g,4was,
ETT1_SCHPO	3msv	M	SBS	3qtm,
EXFAB_CHICK	3sao	M	SBS	3sao,
EXG1_YEAST	1h4p	M	SBS	1h4p,
EXOA_BACSU	5cfe	M	SBS	5cfe,
EXRBN_MYCTU	4hec	H	MBS	4hec,4hvj,
EXTL2_MOUSE	1on8	H	SBS	1omz,1on6,1on8,
F0NW64_LACHH	4mej	H	SBS	4mej,
F0QXN6_VULM7	4rdz	H	SBS	4rdy,4rdz,
F0V1E1_ZOBGA	4u6b	H	SBS	4u6b,
F0ZBA6_DICPU	4r12	M	SBS	4r12,
F16P1_PIG	1nv1	H	MBS	1nuw,1nux,1nuy,1nuz,1nv0,1nv1,1nv2,1nv3,1nv4,1nv5,1nv6,1nv7,1q9d,4fbp,
F1N9C1_CHICK	3wxb	H	SBS	3wxb,
F1NBW0_CHICK	5a2v	H	SBS	5a2w,5a2y,5a2z,5a30,
F2RB83_STRVP	5hyg	H	SBS	5hyg,
F2XBU9_VIBFL	4e3q	H	MBS	4e3q,
F2Z288_9CORY	4lhp	H	SBS	3mlc,4lho,
F2Z293_SPIOL	3pl9	M	SBS	3pl9,
F2Z7L1_9ANNE	4zg8	M	SBS	4zg8,4zh5,
F5L3B8_9BACI	4nwz	H	SBS	4nwz,
F6H697_VITVI	4b2g	M	SBS	4b2g,
F6I323_VITVI	5dzf	M	SBS	5dze,5dzf,5sv8,
F6KMV5_MACPC	4iyb	M	SBS	4iyb,4izx,4j2s,
F7J696_9MICC	3wwj	H	SBS	3wwi,3wwj,5fr9,
F8G0M0_PSEP6	4l08	H	MBS	4l08,
F8QQG5_TABYA	3u3u	M	SBS	3u3u,
F9UM74_LACPL	3h74	M	SBS	3hyo,3ibq,
F9UMW3_LACPL	3s3t	H	SBS	3s3t,
F9URQ8_LACPL	2raf	H	SBS	2raf,
F9US10_LACPL	4c01	H	MBS	4c01,
F9VNI5_SULTO	2yzj	H	SBS	2yzj,
FA10A_DANRE	2qo5	M	SBS	2qo4,2qo5,2qo6,
FA96A_HUMAN	3ux3	H	SBS	3ux3,
FAA32_MYCTU	5hm3	M	SBS	5hm3,
FAAH1_RAT	3qk5	H	SBS	1mt5,2vya,2wap,2wj1,2wj2,3k7f,3k83,3k84,3lj6,3lj7,3oj8,3ppm,3pr0,3qj9,3qk5,4do3,4hbp,4j5p,
FABA_YERPE	5hd6	H	MBS	5f6r,
FABD_HUMAN	2c2n	M	SBS	2c2n,
FABD_STAAM	3im9	M	SBS	3im9,
FABI_STAAR	3gr6	H	SBS	3gr6,
FABL_BACSU	3oid	H	SBS	3oid,
FABP5_HUMAN	4lkt	H	MBS	4azm,4azr,4lkt,
FABPH_HUMAN	5hz9	M	SBS	1hms,1hmt,3wbg,3wvm,3wxq,4tjz,4tkb,4tkh,4wbk,5ce4,5hz9,
FABPI_RAT	1ifc	M	SBS	3akn,
FABPL_RAT	1lfo	M	SBS	1lfo,
FABP_SCHMA	1vyf	M	SBS	1vyf,1vyg,
FABZ_HELPY	2gll	H	MBS	2glm,2glp,
FADL_ECOLI	3pgs	M	SBS	1t16,3pf1,3pgr,3pgs,3pgu,
FAEA_ASPNG	1uwc	M	SBS	1uwc,2bjh,2hl6,
FAEB1_ASPOR	3wmt	H	SBS	3wmt,
FAE_METEA	1y60	H	MBS	1y60,
FAHD1_HUMAN	1saw	H	SBS	1saw,
FAN1_HUMAN	4ric	H	SBS	4ri8,4ric,
FAP1_ARATH	4doo	M	SBS	4doo,
FBPA_SERMA	1xvy	M	SBS	1xvy,
FBPC_NEIG1	3fvq	H	MBS	3fvq,
FBP_NEIGO	1xc1	M	SBS	1r1n,1xc1,
FBRL_HUMAN	2ipx	M	SBS	2ipx,
FBSB_SYNY3	3rpl	H	MBS	3roj,3rpl,
FCL_HUMAN	4bkp	H	SBS	4b8w,4b8z,4bkp,4bl5,4e5y,
FCTA_ECOLI	1pt8	H	MBS	1pt5,1pt8,
FCY1_YEAST	1p6o	H	SBS	1ox7,1p6o,1rb7,1uaq,1ysb,1ysd,2o3k,
FDC1_CANDC	4zad	H	SBS	4zad,
FDC_PSEAE	4ip2	H	SBS	4ip2,
FDFT_HUMAN	3vj8	H	SBS	1ezf,3asx,3q2z,3q30,3v66,3vj9,3vjc,3wc9,3wcd,3wcf,3wch,3wci,3wcj,3wcl,3wcm,3wef,3weg,3weh,3wei,3wej,3wek,3wsa,
FDHE_PSEAE	2fiy	M	SBS	2fiy,
FDH_ARATH	3jtm	H	SBS	3jtm,3n7u,
FDTA_ANETH	2pae	H	MBS	2pa7,2pae,2pak,2pam,
FDX2_HUMAN	2y5c	M	SBS	2y5c,
FEL1A_FELCA	1zkr	H	SBS	2ejn,
FEL_CYPCA	4ruq	H	MBS	4ruq,4rus,
FEM2_CAEEL	4jnd	M	SBS	4jnd,
FENR2_BACSU	3lzx	H	MBS	3lzx,
FENR_CHLTE	3ab1	H	MBS	3ab1,
FENR_PLAF7	3jqq	H	MBS	2ok7,2ok8,3jqq,
FENR_SPIOL	1fnb	M	SBS	1bx0,1bx1,1fnb,1fnc,1fnd,1frn,1frq,
FENR_THET8	2zbw	H	MBS	2zbw,
FEPB_ECOLI	3tlk	M	SBS	3tlk,
FER1_DESAF	1fxr	H	SBS	1fxr,
FER2_AQUAE	1f37	H	SBS	1f37,1m2a,1m2b,1m2d,
FER6_RHOCA	1uwm	M	SBS	1e9m,1uwm,
FERCR_ARCFU	1i0r	H	SBS	1i0r,1i0s,
FER_ACIAM	2vkr	M	SBS	2vkr,
FER_BACTH	1iqz	M	SBS	1iqz,1ir0,1wtf,
FER_ECOLI	1i7h	M	SBS	1i7h,
FER_PLAF7	1iue	M	SBS	1iue,
FER_PYRFU	1sj1	H	SBS	1siz,1sj1,2z8q,3pni,4dhv,
FER_THET8	1h98	M	SBS	1h98,
FER_TRIVA	1l5p	M	SBS	1l5p,
FESII_AZOVI	5frt	H	SBS	5ffi,5frt,
FGD_MYCTU	3c8n	H	SBS	3b4y,
FGF1_RAT	2j3p	M	SBS	2j3p,2uus,
FGF20_HUMAN	3f1r	H	SBS	3f1r,
FGF23_HUMAN	2p39	M	SBS	2p39,
FHUD_ECOLI	1efd	M	SBS	1efd,1esz,1k2v,1k7s,
FICD_HUMAN	4u0u	H	SBS	4u07,4u0s,4u0u,4u0z,
FIGL1_CAEEL	4l15	M	SBS	4l16,
FKBP2_HUMAN	4nnr	M	SBS	4nnr,
FKBP3_MOUSE	3kz7	M	SBS	3kz7,
FKBP_YEAST	1yat	M	SBS	1yat,
FLAV_CHOCR	2fcr	M	SBS	2fcr,
FLAV_CLOBE	5nul	M	SBS	1fla,1fld,1fln,1fvx,2fax,2fdx,2flv,2fox,2fvx,3nll,4nll,4nul,5nll,5nul,5ull,6nul,
FLAV_DESDE	3f6r	M	SBS	3f6r,3f6s,3f90,
FLAV_DESVH	5tgz	H	SBS	1akq,1akr,1akt,1aku,1akv,1akw,1azl,1bu5,1c7e,1c7f,1f4p,1fx1,1i1o,1j8q,1j9e,1j9g,1wsb,1xt6,1xyv,2fx2,3fx2,4fx2,5fx2,5tgz,
FLAV_ECOLI	1ag9	H	SBS	1ag9,1ahn,
FLAV_HELPJ	1fue	M	SBS	1fue,
FLAV_RHOCB	2wc1	M	SBS	2wc1,
FLAV_SYNE7	1czn	M	SBS	1czh,1czk,1czl,1czn,1czo,1czr,1czu,1d03,1d04,1ofv,
FLS_FERPE	1r6v	M	SBS	1r6v,
FM1_ACTVI	3uxf	M	SBS	3uxf,
FMNB_DESVM	3a6r	H	MBS	1flm,1wli,1wlk,2e83,3a20,3a6q,3a6r,3amf,3awh,3vy2,3vy5,
FMNRE_PSEAE	1rtt	H	MBS	1x77,
FMP41_YEAST	1nkq	H	SBS	1nkq,
FMS1_YEAST	4gdp	H	SBS	1rsg,1xpq,1yy5,1z6l,3bi2,3bi4,3bi5,3bnm,3bnu,3cn8,3cnd,3cnp,3cns,3cnt,4ech,4gdp,
FNO_ARCFU	1jay	H	SBS	1jay,
FOCA_ECO57	3kcu	H	SBS	3kcu,
FOLB1_ARATH	1sql	H	MBS	1sql,
FOLB_MYCTU	1nbu	H	MBS	1nbu,
FOLR1_HUMAN	4km6	M	SBS	4km6,4kmx,
FOSA_PSEAE	1nki	H	MBS	1lqk,1lqo,1lqp,1nki,1nnr,
FOSB2_BACAN	4jd1	H	MBS	4ir0,4jd1,
FOSX_RHILO	1r9c	H	MBS	1r9c,
FPRA_MYCTU	1lqu	H	SBS	1lqt,1lqu,
FRA1_ALIFS	1vfr	H	MBS	1v5y,1v5z,1vfr,
FRI4_SOYBN	3a68	H	MBS	3a68,3a9q,
FRIL_HORSE	3rav	H	SBS	3rav,3rd0,3u90,
FRMSR_YEAST	1f5m	H	SBS	3ko6,
FRP_VIBHA	1bkj	H	MBS	1bkj,2bkj,
FSAA_ECOLI	4rz4	H	SBS	4s1f,
FSH1_YEAST	1ycd	M	SBS	1ycd,
FTHS_MOOTH	4jim	H	SBS	3qus,4jjz,4jki,
FTMF_ASPFU	4y5t	H	MBS	4y5s,4y5t,4zon,
FUCL_ANGAN	1k12	M	SBS	1k12,
FUCM_MOUSE	2wcu	H	SBS	2wcu,
FUCO_ECOLI	5br4	H	SBS	1rrm,2bi4,2bl4,5br4,
FUCT_HELPX	2nzw	H	SBS	2nzx,2nzy,
FUR_CAMJE	4ets	H	SBS	4ets,
FUR_HELPY	2xig	H	SBS	2xig,
FUR_VIBCH	2w57	H	SBS	2w57,
FUT1_ARATH	5kop	H	SBS	5koe,5kor,5kwk,5kx6,
FUTA2_SYNY3	2vp1	H	SBS	2vp1,
G0L5X4_ZOBGA	4bpz	M	SBS	4bow,4bpz,4bq1,
G0LAH5_ZOBGA	4usz	M	SBS	4cit,4usz,
G0RH85_HYPJQ	4psd	M	SBS	4pse,
G0RUC2_HYPJQ	4wuj	H	SBS	4wuj,
G0RZX9_CHATD	4gni	M	SBS	4gni,
G1K3P5_RHIRD	3ak4	H	SBS	3ak4,3wds,
G1PDH_METJA	4rgq	H	SBS	4rfl,4rgq,4rgv,
G1PDH_PYRCJ	5fb3	H	SBS	5fb3,
G1UBC6_METCA	2vov	M	SBS	2vov,2vow,2vox,
G2EA45_9FLAO	4oa3	M	SBS	4oa3,
G2IN12_9SPHN	4icm	H	SBS	4icm,
G2NEL6_STREK	4ilv	M	SBS	4ilt,4ilv,
G2NK78_STREK	5jwz	M	SBS	5jwz,
G2XLB0_9MICO	4ub9	H	SBS	4ub9,
G3CEP6_ACEAT	5awz	M	SBS	5awz,5ax0,5ax1,
G3MM57_9ACAR	5f1c	H	MBS	5f1c,
G3XAP7_THEAU	3zud	M	SBS	2yet,3zud,
G3XCQ4_RHOPA	4evq	M	SBS	4evr,
G3XCY5_PSEAE	5i90	H	MBS	5i90,
G3XD33_PSEAE	3w8o	H	MBS	3mol,3mom,3w8o,3wah,
G3YAL0_ASPNA	5c1e	M	SBS	5c1e,
G4FEC0_THEMA	4pfu	H	SBS	4pfu,4pfw,
G4FFF4_THEMA	4jd0	M	SBS	4jd0,
G4V7G8_SCHMA	3vas	M	SBS	3uq6,3uq9,3vaq,3vas,4dc3,
G4VFI8_SCHMA	4kva	H	MBS	4kv9,4kva,
G4VGI0_SCHMA	4txj	H	SBS	4txj,4txl,4txm,4txn,
G5CZI2_9GAMM	4zz7	H	SBS	4zz7,
G5EA76_MYCTH	3tk1	H	SBS	3tk1,
G5ELM3_SERMA	3vpe	M	SBS	3vpe,3vqz,
G6PI_BRUME	4em6	H	SBS	4em6,
G6PI_THELI	1j3q	H	SBS	1j3p,1j3q,1j3r,
G7CC99_MYCT3	4hdt	M	SBS	4hdt,
G7CDQ2_MYCT3	4hvl	M	SBS	4hvl,
G7CF24_MYCT3	5cw2	M	SBS	5cw2,
G7GD18_9GAMM	4xuk	H	SBS	4xuk,
G7J7Q5_MEDTR	5eq9	H	SBS	5eq9,5t3j,
G7VCG0_9CREN	5exf	H	SBS	4h73,4nmj,4nmk,5ek6,5ekc,5euy,5exf,
G8N704_GEOTH	4e2o	M	SBS	4e2o,
G8UY25_LEGPN	5esx	H	SBS	5esx,
G9BEX6_BACME	4io0	M	SBS	4io0,4o08,
G9D324_DANRE	4pbp	H	SBS	4pbp,
G9FRD7_9CLOT	5epo	H	SBS	5epo,
G9MBV2_STRLA	4ne0	H	SBS	4m25,4m26,4m27,4m2c,4m2e,4m2f,4m2g,4m2i,4ne0,
G9VYV4_STRAT	5l40	M	SBS	5l3z,5l4l,
GABD_ECOLI	3jz4	H	SBS	3jz4,
GABT_ECOLI	1sff	H	MBS	1sf2,1sff,1szk,1szs,1szu,
GABT_PIG	4y0h	H	MBS	1ohv,1ohw,1ohy,4y0d,4y0h,4y0i,4zsw,4zsy,
GALE_HUMAN	1i3k	H	SBS	1ek6,1hzj,1i3k,1i3l,1i3m,1i3n,
GALM_BACSU	3mwx	M	SBS	4bzf,4bzg,4bzh,
GALM_HUMAN	1snz	M	SBS	1so0,
GANA_BACLD	1ur4	M	SBS	1r8l,1ur0,1ur4,2ccr,2gft,2j74,
GANA_EMENI	4bf7	M	SBS	4bf7,
GBUA_PSEAE	3nio	H	SBS	3nio,
GCH1L_ECOLI	1nmo	H	SBS	1nmo,1nmp,
GCH1_ECOLI	1n3s	H	MBS	1n3r,1n3s,
GCH3_METJA	2qv6	H	MBS	2qv6,
GCNT1_MOUSE	2gak	H	SBS	2gak,2gam,3otk,
GCR2_ARATH	3t33	M	SBS	3t33,
GCS2_SALTY	1tt4	H	SBS	1tt4,
GCSH_PEA	1hpc	H	SBS	1dxm,1hpc,1htp,
GDIA_BOVIN	1d5t	M	SBS	1lv0,
GDPPS_CAUCR	3dr7	H	MBS	3bn1,3dr4,3dr7,
GEM_HUMAN	2cjw	H	SBS	2cjw,2g3y,2ht6,
GET3_DEBHA	3io3	M	SBS	3io3,
GFA_PARDE	1x6m	H	SBS	1x6m,1xa8,
GFPL_CLASP	4q9w	M	SBS	4q9x,4r6d,
GGGPS_ARCFU	2f6u	H	SBS	2f6u,2f6x,
GGGPS_METTH	4mm1	H	SBS	4mm1,
GGPPS_HUMAN	2q80	H	SBS	2q80,
GGPPS_SINAL	2j1p	H	MBS	2j1p,
GGPPS_YEAST	2dh4	H	SBS	2dh4,2e8t,2e8u,2e8v,2e8w,2e8x,2e90,2e91,2e92,2e93,2e94,2e95,2z4v,2z4w,2z4x,2z4y,2z4z,2z50,2z52,2z78,2z7h,2z7i,2zeu,2zev,
GGR_THEAC	3oz2	M	SBS	3oz2,
GGTA1_BOVIN	2vs4	H	SBS	1g8o,1g93,1gwv,1gww,1gx0,1gx4,1k4v,1o7o,1o7q,1vzt,1vzu,1vzx,2jcj,2jck,2vfz,2vs3,2vs4,2vs5,2vxl,2wgz,
GH312_ARATH	4epm	M	SBS	4epm,4eq4,4eql,4ewv,4l39,
GH43A_BACO1	5jow	M	SBS	5jox,5joy,
GH43B_BACO1	5joz	M	SBS	5joz,
GHRA_SALTY	3kbo	H	SBS	3kbo,
GIA1_GIAIN	4evf	M	SBS	4evh,
GID1_ORYSJ	3ebl	M	SBS	3ebl,3ed1,
GIMA1_HUMAN	3v70	M	SBS	3v70,
GIMA2_HUMAN	2xto	H	SBS	2xtm,2xtn,2xto,
GLB1_ANAIN	3g46	H	MBS	1hbi,1jwn,1jzk,1jzl,1jzm,1nwi,1nwn,1nxf,2auo,2aup,2auq,2aur,2av0,2av3,2grf,2grh,2grz,2r4w,2r4x,2r4y,2r4z,2z85,2z8a,3g46,3g4q,3g4r,3g4u,3g4v,3g4w,3g4y,3g52,3g53,3sdh,3ugy,3ugz,3uh3,3uh5,3uh6,3uh7,3uhb,3uhc,3uhd,3uhe,3uhg,3uhh,3uhk,3uhn,3uhq,3uhr,3uhs,3uht,3uhu,3uhv,3uhw,3uhx,3uhy,3uhz,3ui0,4hbi,4sdh,5hbi,6hbi,7hbi,
GLB1_GLYDI	1jf3	M	SBS	1hbg,1jf3,1jl7,2hbg,
GLB1_PHAPT	1b0b	M	SBS	1b0b,1ebt,1flp,1moh,
GLB3_CHITH	1eca	M	SBS	1eca,1ecd,1ecn,1eco,
GLB5_PETMA	2lhb	H	SBS	1f5o,1f5p,2lhb,3lhb,
GLBC_CAUAR	1hlb	M	SBS	1hlb,
GLBF1_EPTBU	1it2	M	SBS	1it2,1it3,
GLBH_CAEEL	2wth	H	SBS	2wth,
GLBN_CERLA	2xki	M	SBS	1kr7,1v07,2vyy,2vyz,2xkg,2xkh,2xki,4avd,4ave,4f68,4f69,4f6b,4f6d,4f6f,4f6g,4f6i,4f6j,
GLB_APLLI	1mba	M	SBS	1dm1,1mba,2fal,2fam,3mba,4mba,5mba,
GLB_PAREP	1h97	M	SBS	1h97,1kfr,
GLDA_THEMA	1kq3	M	SBS	1kq3,
GLGC_ECOLI	5l6v	H	SBS	5l6v,
GLGE1_STRCO	3zss	H	MBS	3zt5,3zt6,3zt7,4cn1,4cn4,4cn6,4u2y,4u2z,4u31,5cvs,5lgv,5lgw,
GLGS_SOLTU	1yp3	H	MBS	1yp2,1yp3,1yp4,
GLIC_GLOVI	4hfi	H	MBS	4f8h,4hfe,4hfh,4il9,4ilc,5hcj,
GLIP1_HUMAN	3q2u	M	SBS	3q2r,
GLIT_ASPFU	4ntc	H	SBS	4ntc,
GLKA_THELN	4b8r	M	SBS	1gc5,4b8s,
GLK_ECO57	1sz2	H	SBS	1sz2,
GLNB_MYCTU	3lf0	H	MBS	3lf0,
GLPG_HAEIN	2nr9	M	SBS	2nr9,
GLPQ_BACSU	5t9c	M	SBS	5t91,5t9b,5t9c,
GLPQ_ECOLI	1ydy	H	SBS	1t8q,1ydy,
GLPX_ECOLI	3bih	M	SBS	2r8t,3big,3bih,3d1r,
GLRX1_HUMAN	4rqr	M	SBS	4rqr,
GLRX2_YEAST	3d5j	M	SBS	3d5j,
GLRX5_HUMAN	2wul	H	MBS	2wul,
GLSA1_BACSU	1mki	H	SBS	2osu,3brm,
GLTP_HUMAN	4gxg	H	MBS	1sx6,2euk,2eum,2evd,2evl,2evs,3s0k,4gjq,4gxg,
GLUQ_ECOLI	1nzj	M	SBS	1nzj,
GLYA_ECOLI	1dfo	H	MBS	1dfo,1eqb,
GLYC_RABIT	1cj0	H	MBS	1cj0,1ls3,
GLYG_HUMAN	3u2u	H	MBS	3t7m,3t7n,3t7o,3u2u,3u2v,3u2w,3u2x,
GMD2_ARATH	1n7g	H	MBS	1n7g,
GME_ARATH	2c59	H	SBS	2c54,2c59,2c5a,2c5e,
GMHA_BURPS	2x3y	H	MBS	2x3y,2xbl,
GMHA_NEIG1	5i01	H	SBS	5i01,
GMHBB_BORBR	3l8h	M	SBS	3l8h,
GMHBB_ECOLI	3l8e	M	SBS	2gmw,3esq,3esr,3l1u,3l1v,3l8e,3l8f,3l8g,
GMPR2_HUMAN	2c6q	H	MBS	2bzn,2c6q,
GNA12_MOUSE	1zca	M	SBS	1zca,
GNA1_CAEEL	4ag7	H	MBS	4ag7,4ag9,
GNA1_HUMAN	2o28	H	MBS	2o28,
GNA1_YEAST	1i1d	H	MBS	1i12,1i1d,
GNE_PLESH	3ruf	H	SBS	3ru7,3ru9,3rua,3ruc,3rud,3rue,3ruf,3ruh,
GNGF_BACHD	2hzb	H	SBS	2o2z,
GNK2_GINBI	3a2e	M	SBS	4xre,
GNMT_RAT	1d2c	H	MBS	1kia,1nbh,2idk,3thr,
GNTK_ECOLI	1ko5	H	SBS	1ko5,1ko8,1kof,
GOLP3_HUMAN	3kn1	M	SBS	3kn1,
GP1BB_HUMAN	3rfe	M	SBS	3rfe,
GP63_LEIMA	1lml	M	SBS	1lml,
GPA1_ARATH	2xtz	M	SBS	2xtz,
GPC1_HUMAN	4ywt	M	SBS	4bwe,4ywt,
GPGP_MYCTU	4pza	H	SBS	4pza,4qih,
GPMA_BURP1	3gp5	H	SBS	3fdz,3gp5,3gw8,3lnt,
GPMI_GEOSE	1o98	M	SBS	1ejj,1eqj,1o98,1o99,
GPN1_YEAST	5hci	H	SBS	5hci,
GPN_PYRAB	1yra	H	SBS	1yra,1yrb,
GPP1_YEAST	2qlt	M	SBS	2qlt,
GPPL2_ARATH	4uav	M	SBS	4uav,
GPR_ECOLI	4aub	H	SBS	3n6q,4aub,
GPUA_PSEAE	3nip	H	MBS	3nip,
GPX1_SCHMA	2v1m	M	SBS	2wgr,
GRAN_HUMAN	1k94	H	SBS	1f4o,1k94,
GRE2_YEAST	4pvc	H	SBS	4pvd,
GRFIN_GRISQ	2gud	H	SBS	2guc,2gud,2gue,2hyq,2hyr,2nu5,2nuo,3ll2,
GRHPR_HUMAN	2gcg	H	SBS	2gcg,
GRXC5_ARATH	3rhc	H	MBS	3rhb,3rhc,
GS69_BACSU	1pz1	M	SBS	1pz1,
GSA_SYNE7	3usf	H	MBS	3usf,
GSH1_BRAJU	2gwc	H	SBS	2gwc,
GSH1_ECOLI	2d32	H	SBS	2d32,2d33,
GSH1_YEAST	3lvw	M	SBS	3lvw,
GSHB_YEAST	1m0w	H	SBS	1m0w,
GSIB_ECOLI	1uqw	M	SBS	1uqw,
GSP1_ENCCU	4djt	M	SBS	4djt,
GSTK1_RAT	1r4w	H	MBS	1r4w,
GTFC_STRMU	3aie	M	SBS	3aie,
GTMR_METTF	1kea	M	SBS	1kea,
GTR3_HUMAN	4zw9	M	SBS	4zw9,4zwb,4zwc,5c65,
GUAD_BACSU	1wkq	H	MBS	1tiy,1wkq,
GUAD_HUMAN	3e0l	H	SBS	3e0l,
GUB2_HORVU	1aq0	H	SBS	1aq0,
GUB_BACSU	3o5s	M	SBS	3o5s,
GUB_FIBSS	1mve	H	SBS	1mve,1zm1,2r49,3axd,3axe,3h0o,3hr9,
GUN5_BACAG	1qi2	M	SBS	1e5j,1h11,1h2j,1h5v,1hf6,1ocq,1qhz,1qi0,1qi2,1w3k,1w3l,2a3h,2v38,3a3h,4a3h,5a3h,6a3h,8a3h,
GUN7_HYPJQ	2vtc	M	SBS	2vtc,
GUNC_CLOTM	1cen	M	SBS	1cen,
GUNC_FUSOX	3ovw	M	SBS	1ovw,2ovw,4ovw,
GUN_ECOLI	3qxq	M	SBS	3qxq,
GYAR_PYRHO	2dbz	H	SBS	2dbr,2dbz,
H0USY5_9EURY	3r6e	H	SBS	3r6e,
H0VQC8_CAVPO	4o48	H	SBS	4o48,
H1AE14_PHACH	4b5q	H	SBS	4b5q,
H7BRJ8_PSEPU	5dvi	M	SBS	5dvi,5dvj,
H7C7Q1_BORBU	5tvk	H	SBS	5tvk,
H7CGE2_9EUKA	3wdq	M	SBS	3wdr,
H8Y6N2_9PSEU	5dds	H	MBS	5dds,5ddu,5ddw,
H8ZZK1_BERAB	4mn0	M	SBS	4mn0,5bpj,
H9JJU9_BOMMO	5az1	M	SBS	5az0,5az1,
H9KVH3_9BACL	2jep	M	SBS	2jeq,
H9L4N9_VIBCH	4hei	M	SBS	4hei,
H9TUK5_HAFAL	4ars	M	SBS	4aro,
HAD4_BURCE	2no4	H	MBS	2no5,
HADI_CLODI	4ehu	H	MBS	4eht,4ehu,
HAOX1_HUMAN	2nzl	H	SBS	2nzl,
HAOX2_RAT	1tb3	H	SBS	1tb3,
HBL_ZEAMP	2r50	H	SBS	2r50,
HCD2_RAT	1e6w	H	SBS	1e3s,1e3w,1e6w,
HCDR_XANP2	2cfc	H	SBS	2cfc,
HCE1_ORYLA	3vtg	M	SBS	3vtg,
HCHL_PSEFL	2vsu	H	SBS	2vss,2vsu,
HCP_DESVH	1gnt	M	SBS	1e1d,1e2u,1e9v,1gnt,1oa1,1w9m,
HDAC2_HUMAN	5ix0	M	SBS	3max,4lxz,4ly1,5iwg,5ix0,
HDAH_ALCSD	2vcg	H	MBS	1zz0,1zz1,1zz3,2gh6,2vcg,5g3w,
HDDC2_HUMAN	4l1j	H	SBS	4dmb,
HDOX1_STAAN	2zdo	H	SBS	2zdo,
HEM1_RHOCB	2bwo	H	MBS	2bwo,2bwp,
HEM6_LEIMA	2qt8	H	SBS	3dwr,3dws,
HEMH_BACSU	2h1v	M	SBS	1c1h,1c9e,1ld3,2hk6,2q2n,2q2o,2q3j,3m4z,
HEMH_HUMAN	3hcn	H	MBS	1hrk,2hrc,2hre,2pnj,2po5,2po7,2qd1,2qd2,2qd3,2qd4,2qd5,3aqi,3hcn,3hco,3hcp,3hcr,3w1w,4f4d,4kla,4klc,4klr,4kmm,4mk4,
HEMH_YEAST	1lbq	H	SBS	1l8x,
HEMTB_METCA	4xpy	M	SBS	4xpw,4xpx,4xpy,4xq1,
HFQ_PSEAE	3inz	H	MBS	3m4g,3qui,4j5y,4j6w,4j6x,4mmk,
HGD_PSEPK	4aq6	H	SBS	3zds,4aq2,4aq6,
HGGL1_MAIZE	1e1e	H	SBS	1e1f,1e4n,1e55,1e56,1h49,1v08,
HGXR_PLAFG	3ozf	H	SBS	2vfa,3ozf,
HGXR_TRIFO	1hgx	H	SBS	1hgx,
HIBCH_HUMAN	3bpt	M	SBS	3bpt,
HICDH_THET2	4yb4	H	MBS	4yb4,
HINT1_HUMAN	5i2f	H	MBS	1av5,1kpe,3tw2,4eqe,4eqg,4eqh,4zkl,5emt,5i2e,5i2f,
HINT_ECOLI	3n1s	H	SBS	3n1s,3n1t,
HIP1_HALHA	2hip	H	SBS	2hip,
HIP2_ECTSH	1hpi	M	SBS	1hpi,
HIP_ALLVD	1js2	H	SBS	1b0y,1cku,1hip,1js2,
HIP_RHOFE	1hlq	H	SBS	1hlq,
HIS4_SALTY	5abt	M	SBS	5a5w,5ab3,5abt,5ahf,5ahi,
HIS4_YEAST	2agk	M	SBS	2agk,
HIS6_PYRAE	1h5y	M	SBS	1h5y,
HIS8_MYCTU	4r8d	H	SBS	4r8d,
HIS8_THEMA	2f8j	H	MBS	1h1c,1uu0,1uu1,1uu2,2f8j,
HIS9_LACLA	4gc3	M	SBS	4gc3,
HISJ_ECOLI	1hsl	H	SBS	1hsl,
HISX_ECOLI	1kae	H	MBS	1kae,1kah,1kar,
HIT_BACSU	1y23	H	SBS	1y23,
HIUH_DANRE	3iwv	H	MBS	3q1e,
HIUH_ECOLI	2igl	H	SBS	2g2n,2g2p,
HLDD_BURTA	4ej0	H	SBS	4ej0,
HMDY_METJA	4yt2	H	MBS	4yt5,
HMD_METTM	4jjf	H	SBS	4jjf,4jjg,
HMOX1_HUMAN	1n45	H	SBS	1n3u,1n45,1oyk,1oyl,1oze,1ozl,1ozr,1ozw,1s13,1s8c,1t5p,1twn,1twr,1xjz,1xk0,1xk1,1xk2,1xk3,3hok,4wd4,5btq,
HMOX2_HUMAN	2qpp	H	SBS	2q32,2qpp,2rgz,
HNMT_HUMAN	2aou	M	SBS	2aou,2aov,2aow,
HO1_SYNY3	1we1	M	SBS	1we1,
HO2_SYNY3	1wow	H	SBS	1wov,1wow,1wox,
HOD_ARTNT	2wj6	M	SBS	2wj4,2wj6,2wm2,4cfs,
HOSM_SCHPO	3ivt	H	SBS	3ivs,3ivt,3ivu,3mi3,
HPA2_YEAST	1qsm	H	SBS	1qsm,
HPAC_THET8	2ecu	H	MBS	2ed4,
HPCH_ECOLC	4b5w	H	SBS	4b5w,
HPPA_THEMA	4av3	H	SBS	4av3,
HPPD_ARATH	5cto	H	SBS	5cto,
HPPK_ECOLI	5etp	M	SBS	1dy3,1eqm,1ex8,1f9h,1hq2,1q0n,1rao,1rb0,1rtz,1ru1,1ru2,1tmj,1tmm,3hd1,3hd2,3hsd,3hsg,3ht0,3ilj,3ilo,3ip0,3kuh,3ud5,3ude,3udv,4f7v,4m5g,4m5h,4m5i,4m5j,4m5k,4m5l,4m5m,4m5n,5etk,5etl,5etm,5etn,5eto,5etp,
HPRT_HUMAN	1bzy	H	SBS	1bzy,1d6n,2vfa,4ijq,4kn6,4rab,4rac,4rad,4ran,4rao,4raq,5brn,5bsk,
HPRT_MYCTU	4rhx	H	SBS	4rht,4rhu,4rhx,4rhy,
HPRT_SALTY	1j7j	M	SBS	1j7j,
HPRT_YEAST	2jky	H	SBS	2jky,2xbu,
HPS_MYCGS	3ajx	H	SBS	3ajx,
HPXO_KLEP7	3rp6	M	SBS	3rp6,3rp7,3rp8,
HRSL3_HUMAN	4q95	H	MBS	4q95,
HS3S1_MOUSE	1vkj	H	SBS	1vkj,3uan,
HS3S5_HUMAN	3bd9	M	SBS	3bd9,
HS3SA_HUMAN	1t8t	H	SBS	1t8t,1t8u,
HSAC_MYCTU	2zi8	H	SBS	2zi8,2zyq,
HSAD_MYCTU	2wug	H	SBS	2wug,
HSD_MYCTU	1nfr	H	SBS	1nfq,1nfr,
HSD_STREX	1hdc	H	SBS	1hdc,2hsd,
HSLO_THEMA	1vq0	H	SBS	1vq0,
HSLV_TRYB2	4hnz	H	SBS	4hnz,
HUTG_BACSU	3m1r	H	SBS	3m1r,
HUTI_AERHH	2oof	M	SBS	2oof,2q09,
HUTI_AGRFC	2puz	H	SBS	2gok,2puz,
HUTI_BACSU	2g3f	M	SBS	2bb0,2g3f,
HUTP_BACSU	4h4l	H	MBS	4h4l,
HYBD_ECOLI	1cfz	M	SBS	1cfz,
HYCI_ECOLI	2e+85	H	SBS	2e85,
HYDL_ARTAU	1gkr	H	SBS	1gkr,
HYP1_HYPJE	2fz6	H	SBS	2fz6,
HYPB_HELPY	4lps	M	SBS	4lps,
HYPB_METJA	2hf9	H	MBS	2hf8,2hf9,
I0B503_SCHMA	4l5c	H	MBS	4l5a,4l5c,4l6i,
I23O1_HUMAN	4u72	H	SBS	2d0t,4pk5,4u72,4u74,5ek2,5ek3,5ek4,5etw,
I2DBY1_AURAJ	4w7l	H	SBS	4au9,4uzi,4w7j,4w7k,4w7l,4w7m,4w7n,4w7o,5ag0,5ag1,5ikd,5ikg,
I3RFR5_9EURY	4uw9	M	SBS	4uw9,
I3VKD5_ECOLX	4tz9	M	SBS	4tz9,
I6L8L2_CAPTE	4afh	H	MBS	4afg,4afh,4b5d,
I6L8L6_9SAUR	4dcf	H	SBS	4dcf,4k06,
I6L8L7_TETTH	4l2h	M	SBS	4l2h,
I6PLH5_9BACT	4hty	M	SBS	4hu0,
I6Y120_MYCTU	4p4g	M	SBS	4p4g,4p4l,
I6ZQW6_STAEP	4qed	H	SBS	4qec,4qed,
I6ZUH3_PHACH	4f03	H	SBS	4f03,4g19,
I7EUE2_9ZZZZ	4mlg	H	SBS	4mlg,
I7G195_MYCS2	4yv7	M	SBS	4yv7,
I7HB71_9FLAO	4zo2	H	SBS	4zo2,4zo3,
IABF_CLOTH	2c8n	M	SBS	2c7f,2c8n,
IABN_GEOTD	1wl7	M	SBS	1wl7,
IAMT1_ARATH	3b5i	H	SBS	3b5i,
IDGF2_DROME	1jnd	M	SBS	1jne,
IDH_AZOVI	1itw	M	SBS	1itw,
IDH_MYCTU	4hcx	H	SBS	4hcx,
IDH_THET8	2d1c	H	MBS	2d1c,
IDI1_HUMAN	2i6k	M	SBS	2dho,2i6k,2icj,2ick,
IDI2_SULSH	3b03	H	SBS	2zru,2zrv,2zrw,2zry,2zrz,3b03,3b04,3b05,3b06,
IDI_ECOLI	1ppv	H	SBS	1hx3,1i9a,1nfs,1nfz,1ow2,1ppv,1ppw,1pvf,1q54,1r67,1x83,1x84,2b2k,2g73,2g74,2vnp,2vnq,
IDUA_HUMAN	3w81	M	SBS	3w82,4kgj,4kgl,4kh2,4obr,
IFNB_HUMAN	1au1	H	SBS	1au1,
IFT25_HUMAN	1tvg	M	SBS	1tvg,
IL11_HUMAN	4mhl	M	SBS	4mhl,
ILE2E_LACBU	4ysn	H	MBS	4ysn,
ILVE_MYCS2	3dtg	H	MBS	3dtf,3dtg,3jz6,
IMDH_TRIFO	1pvn	H	SBS	1lrt,1pvn,
IMPA1_BOVIN	2bji	H	SBS	2bji,
INO1_YEAST	1p1h	H	SBS	1la2,1p1h,
INPP_BOVIN	1inp	M	SBS	1inp,
INUS_LACJO	2yfr	M	SBS	2yfr,2yfs,2yft,
IOJAP_BACHD	2o5a	H	SBS	2o5a,
IOLA_BACSU	1t90	H	SBS	1t90,
IOLI_BACSU	1i60	M	SBS	1i6n,
IOLS_BACSU	1pyf	M	SBS	1pz0,
IP3KA_RAT	1tzd	M	SBS	1tzd,
IPAD_SHIFL	3r9v	H	SBS	3r9v,
IPK_METJA	3k4o	H	SBS	3k4y,3k52,3k56,
IPK_METTH	3ll9	H	SBS	3ll9,
IPK_THEAC	3lkk	H	SBS	3lkk,3ll5,
IPMK_YEAST	2iew	M	SBS	2iew,2if8,
IPPK_ARATH	4axe	H	SBS	2xam,2xan,2xao,3udz,4aqk,4axc,4axe,4axf,4lv7,
IPTZ_AGRFC	2ze6	M	SBS	2ze5,2ze6,2ze7,2ze8,
IPYR_ECOLI	4um4	H	SBS	4um4,
IPYR_MYCTU	4z74	H	SBS	4z74,
IPYR_NEIMB	5tea	H	SBS	5tea,
IPYR_YEAST	2ik0	H	SBS	117e,1e6a,1e9g,1huj,1huk,1m38,1wgi,1wgj,1ypp,2ihp,2ik0,2ik1,2ik2,2ik4,2ik6,2ik7,2ik9,8prk,
ISCS_ECOLI	1p3w	H	SBS	1p3w,
ISCU_AQUAE	2z7e	H	MBS	2z7e,
ISCU_STRP1	1su0	M	SBS	1su0,
ISDC_STAA8	2o6p	M	SBS	2o6p,
ISDE_STAAN	2q8p	M	SBS	2q8p,2q8q,
ISG20_HUMAN	1wlj	M	SBS	1wlj,
ISPD_BACSU	5ddt	H	SBS	5hs2,
ISPD_BURTA	4zdq	M	SBS	4zdq,
ISPD_ECOLI	3n9w	H	MBS	1h3m,3n9w,
ISPD_MYCTU	2xwn	H	MBS	2xwn,3q7u,3q80,
ISPD_THEMA	1vpa	H	SBS	1vpa,
ISPE_AQUAE	2v8p	M	SBS	2v2q,2v2v,2v2z,2v34,2v8p,2vf3,
ISPF_BURPS	3iew	H	MBS	3iew,3ike,3ikf,3q8h,
ISPF_THET8	1iv3	H	MBS	1iv2,1iv3,1iv4,
ISPG_AQUAE	3noy	H	MBS	3noy,
ISPG_THETH	4s23	H	SBS	4s23,
ISPH_AQUAE	3dnf	H	SBS	3dnf,
ISPH_ECOLI	3t0f	H	SBS	3f7t,3ke8,3ke9,3kef,3kel,3kem,3szl,3szo,3szu,3t0f,3t0g,3urk,3utc,3utd,3uv3,3uv6,3uv7,3uwm,3zgl,3zgn,4eb3,4h4c,4h4d,4h4e,
ISPT_CAMJE	3ugs	H	SBS	3ugs,
ISPT_HELPY	2d2r	H	SBS	2dtn,
ISPT_STAAN	4u82	H	SBS	4u82,
ISTB_GEOSE	5bq5	M	SBS	5bq5,
ITLN1_XENLA	4wmo	H	SBS	4wmo,
ITPA_HUMAN	2car	H	SBS	2j4e,
ITPK1_ENTHI	1z2n	M	SBS	1z2n,1z2o,1z2p,
ITPK1_HUMAN	2qb5	M	SBS	2q7d,2qb5,
IUNH_LEIMA	1ezr	H	SBS	1ezr,
IXPDE_UNKP	2paj	M	SBS	2paj,
IYD1_HUMAN	4ttc	H	MBS	4ttb,4ttc,
J3IU59_9PSED	2pij	H	SBS	2pij,
J7GQ11_LACBR	5hsj	H	MBS	5hsj,
J7VEZ6_BACCE	5far	H	MBS	5far,
J9PBT4_9THEO	4g68	M	SBS	4g68,
J9ULM6_NECAM	4nui	M	SBS	4ly5,4nui,4nun,4nuo,
JMJD7_MOUSE	4qu2	M	SBS	4qu2,
K0UYS3_MYCFO	4w65	M	SBS	4w65,
K4HQE7_9BACT	4ivk	M	SBS	4ivk,
K6PF_PYRHO	3drw	H	SBS	3drw,
KAD1_PIG	3adk	M	SBS	3adk,
KAD2_HUMAN	2c9y	M	SBS	2c9y,
KAD3_BOVIN	2ak3	M	SBS	2ak3,
KAD6_HUMAN	3iij	M	SBS	3iij,3iik,3iil,3iim,5jzv,
KADA_METVO	1kht	H	SBS	1kht,
KADA_SULAC	1nks	H	SBS	1nks,
KAD_AQUAE	4ike	M	SBS	2rgx,3sr0,4cf7,4ike,4jky,4jl5,4jl6,4jl8,4jla,4jlb,4jld,4jlo,4jlp,
KAD_GEOSE	1zin	M	SBS	1zin,1zio,1zip,4qbh,4qbi,
KAD_MYCTU	2cdn	M	SBS	2cdn,
KAD_PHOPR	4k46	M	SBS	4k46,
KAE1_PYRAB	2ivn	H	SBS	2ivn,2ivp,
KANU_STAAU	1kny	H	MBS	1kny,
KAPS_PENCH	1m7g	H	SBS	1m7g,1m7h,3cr7,
KAT1_HUMAN	3fvs	H	MBS	3fvs,3fvu,4wlh,4wlj,
KBL_ECOLI	1fc4	H	MBS	1fc4,
KC1D_HUMAN	4twc	H	MBS	3uyt,3uzp,4hgt,4hnf,4kb8,4kba,4kbc,4kbk,4tn6,4tw9,4twc,5ih4,5ih5,5ih6,
KCC1D_HUMAN	2jc6	H	SBS	2jc6,
KCC4_HUMAN	2w4o	M	SBS	2w4o,
KCE_CLOAI	2y7d	H	SBS	2y7d,2y7f,
KCY_DICDI	1qf9	M	SBS	1qf9,1uke,2ukd,3ukd,4ukd,5ukd,
KCY_ECOLI	1kdo	M	SBS	1kdo,1kdp,1kdr,1kdt,2cmk,2feo,
KCY_STAAW	2h92	M	SBS	2h92,
KCY_THET8	3akc	M	SBS	3akc,3akd,3ake,3w8n,
KDAD_SULSO	3bqb	H	SBS	3bqb,
KDGA_SULSF	1w3i	H	SBS	1w3i,1w3n,1w3t,
KDGA_THETE	2r91	H	SBS	2r94,
KDGD_AGRFC	4ur7	H	SBS	4ur8,5hwm,5hwn,
KDGL_ECOLI	4uxz	H	MBS	4brb,4brr,4ck0,4d2e,4uxx,4uxz,4uyo,5d56,5dwk,
KDGM_DICD3	4pr7	M	SBS	4pr7,
KDM8_HUMAN	3uyj	H	SBS	3uyj,4aap,4gjy,4gjz,4qu1,
KDNA_SHEON	5k8b	H	MBS	5k8b,
[truncated: 2,794 more rows]

## Sheet: Table S2.
Table S2. Multidomain proteins and structures.
Uniprot ID	PDB used	QS	BS type	PDB IDs with ligands
3HIDH_HUMAN	2gf2	H	SBS	2i9p,
3MG2_ECOLI	3ogd	M	SBS	1pvs,
3XYN1_VIBSX	2ddx	M	SBS	2ddx,3vpl,
4CL2_TOBAC	5bsm	M	SBS	5bsm,5bsr,5bst,5bsu,5bsv,5bsw,
4CLLA_ARATH	5ie2	M	SBS	5ie2,5ie3,
4F2_HUMAN	2dh2	M	SBS	2dh3,
5EAS_TOBAC	5ikh	M	SBS	1hxa,1hxc,1hxg,3lz9,3m00,3m01,3m02,4di5,4rnq,5dhi,5dhk,5eas,5eat,5eau,5ik0,5ik6,5ik9,5ika,5ikh,
5NTD_HAEIN	3zu0	H	SBS	3zu0,
5NTD_HUMAN	4h1s	H	SBS	4h1s,
A0A067XG75_PECCA	4n58	M	SBS	4n58,4n59,
A0A090KI56_ELIME	4r4x	M	SBS	4r4x,
A0A096LNF0_ZINOF	4nh4	H	SBS	4nh4,4we3,4wgg,
A0A0A6YVN6_9GAMM	4d05	M	SBS	4d05,
A0A0B4U8I5_9GAMM	5e9a	H	SBS	5e9a,
A0A0B6XLD6_STAAU	4qre	M	SBS	4qrd,4qre,
A0A0B7LH44_STREE	5f9t	M	SBS	5f9t,
A0A0C6DRW4_RHOER	3x0y	H	MBS	3x0y,
A0A0D5YC82_ACIBA	5cm7	H	MBS	5cm7,5d9u,5dd7,
A0A0D6H805_ECOLX	4p07	H	SBS	4p04,4p05,4p06,4p07,
A0A0E1CHI1_KLEPN	4r88	H	SBS	4r7w,4r85,4r88,
A0A0E3GLN3_DIOMU	5a24	M	SBS	5a24,
A0A0F6AK91_THESQ	1z82	H	SBS	1z82,
A0A0F6AR69_BRUA1	4hzc	H	MBS	4hzc,
A0A0F6SD02_CATRO	5fi3	H	SBS	5fi3,5fi5,
A0A0F7V8B2_TOXGV	5j3u	M	SBS	5j3u,
A0A0G9LXQ8_VIBAL	5dv5	H	MBS	5dv5,
A0A0H2UKY3_STREE	4d71	M	SBS	4d71,
A0A0H2UN25_STRPN	3i0z	H	SBS	3i0z,
A0A0H2UNG0_STRPN	2ya1	M	SBS	2j44,2ya0,2ya1,2ya2,
A0A0H2UPS5_STRPN	2gz1	H	SBS	2gz1,2gz2,2gz3,
A0A0H2UQJ9_STRPN	1ydf	M	SBS	1ydf,
A0A0H2URN9_STRPN	3zpp	M	SBS	3zpp,
A0A0H2US34_STRPN	2wmf	M	SBS	2j1r,2j1s,2j1t,2j1u,2j1v,2j22,2wmg,2wmh,
A0A0H2V7F2_ECOL6	4im7	M	SBS	4im7,
A0A0H2V7F6_ECOL6	5lng	M	SBS	5lne,
A0A0H2V9Q5_ECOL6	4ilk	H	SBS	4ilk,
A0A0H2VD83_ECOL6	3ivd	M	SBS	3ivd,3ive,
A0A0H2WY27_STAAC	3hun	M	SBS	3hum,3hun,
A0A0H2X0Y8_STAAC	3r2u	H	SBS	3r2u,
A0A0H2YPJ4_CLOP1	3kew	M	SBS	3kew,
A0A0H2Z874_PSEAB	4ecj	H	SBS	4eci,4ecj,
A0A0H2ZP94_STRP2	4rl6	H	SBS	4rl6,
A0A0H3ADR8_VIBC3	2rde	H	SBS	2rde,
A0A0H3AHP1_VIBC3	4qht	H	SBS	4qht,
A0A0H3JHT3_ECO57	3ttd	M	SBS	3tsp,3tsq,3tsu,3ttc,3ttd,3ttf,
A0A0H3JL95_STAAN	2ooi	H	SBS	2ooi,
A0A0H3JRU9_STAAM	3bg5	H	MBS	3bg5,3hb9,3hbl,3ho8,4hnt,4hnv,
A0A0H3K0B9_STAAW	3vsk	H	SBS	3vsl,
A0A0H3K6A3_STAAE	4dxf	M	SBS	4dxg,
A0A0H3KFM7_STAAE	3orq	H	SBS	3orq,
A0A0H3LT39_BORBR	3ozy	H	SBS	3op2,3ozm,3ozy,
A0A0H3LX82_BORBR	4xfr	M	SBS	4xfr,4xg0,
A0A0H3LXD5_BORBR	3gip	M	SBS	3gip,
A0A0H3PBA4_CAMJJ	3zx1	M	SBS	3zx1,
A0A0J9X1X5_STAAM	4cjn	H	SBS	4cjn,
A0A0J9X1Y7_LACCB	4n54	H	SBS	4n54,
A0A0J9X1Z8_ACIB3	4qf5	M	SBS	4qdi,4qf5,
A0A0J9X243_ALCXX	4v15	H	SBS	4v15,
A0A0J9X283_STAAU	4yca	H	SBS	4yca,
A0A0M3KKV6_STAAU	4pg7	H	SBS	4pg7,
A0A0M3KKZ4_PSEAI	4wek	M	SBS	4wek,
A0A0M3KL21_THEFU	4yhb	M	SBS	4yhb,
A0A0M3KL50_9SPHI	5a9g	H	SBS	5a9g,
A0A0R4I970_CLOAE	4xl3	H	SBS	4xl4,
A0A0R4I979_BRABE	4z8i	M	SBS	4z8i,
A0A0R4I985_PHACH	4zba	H	MBS	4zb9,4zba,4zbb,
A0A0R4I990_STRPE	4zyj	H	SBS	4zyj,
A0A0R4I997_STRTR	5d6s	M	SBS	5d6s,
A0A0X1KH98_ACIB3	4zxh	M	SBS	4zxh,
A0A0X1KHF9_LISMF	5fbt	M	SBS	5fbt,5fbu,
A0A140QW15_9GAMM	5ihj	M	SBS	5ihj,
A0A140UHG6_TRIRU	4zic	H	SBS	4zic,
A0A140UHM1_9ACTN	5bul	M	SBS	5bul,
A0A1A9TA96_KLEPN	5jm8	H	SBS	5jm8,
A0A1A9TAI5_SERSF	5cio	H	SBS	5cio,
A0A1C7D1B7_9CHLR	5l7l	M	SBS	5l7l,
A0A1I9GEN8_PSEAI	5aa4	M	SBS	5aa4,
A0A1L1QJZ7_TOXLN	5gm0	M	SBS	5glt,5glu,5glw,5glz,5gm0,
A0AW19_ARTS2	3gdc	H	SBS	3gdc,
A0K1X3_ARTS2	4rkq	H	SBS	4rkr,
A0KLG5_AERHH	4bf5	H	SBS	4bf5,
A0QQS4_MYCS2	5e7p	M	SBS	5e7p,
A0QS86_MYCS2	3njd	H	SBS	3njb,
A0QTN8_MYCS2	3dg7	H	SBS	3dg7,
A0QUH3_MYCS2	5cbq	H	SBS	5bz4,
A0QWT2_MYCS2	4qji	M	SBS	4qji,
A0QYH7_MYCS2	4oit	H	MBS	4oit,
A0R3J1_MYCS2	3oib	H	MBS	3oib,
A0R5U2_MYCS2	3r9c	M	SBS	3r9b,3r9c,
A0R629_MYCS2	5er9	H	SBS	5eqd,5er9,
A0R6E4_MYCS2	5bnc	H	SBS	5bnc,
A0R6V6_MYCS2	3swo	H	MBS	3swo,
A1A0I0_BIFAA	3i8b	M	SBS	3i8b,
A1CII2_ASPCL	3k5h	H	SBS	3k5h,3k5i,
A1E9A6_9BACT	3ii1	M	SBS	3fw6,3ii1,
A1JMX7_YERE8	5l09	H	SBS	5l09,
A1TY68_MARHV	3o14	M	SBS	3o14,
A1U3W3_MARHV	3ign	M	SBS	3ign,
A1X808_CANPA	3wle	H	SBS	3wle,3wlf,3wnq,
A1ZB72_DROME	4png	H	SBS	4png,
A2A136_9BACL	2j2m	H	MBS	2j2m,
A2TLS9_BIFLN	3pij	H	SBS	3pij,
A2V759_9BACL	2ek8	M	SBS	2ek8,2ek9,
A3CNR0_STRSV	4mzw	H	SBS	4mzw,
A3DD67_CLOTH	3vsf	M	SBS	3vsz,3vt0,
A3DHG6_CLOTH	5g56	M	SBS	2y8k,5g56,5la0,5la1,5la2,
A3DJ82_CLOTH	2yik	M	SBS	2yik,
A3E7Z7_9TRAC	3awj	H	SBS	3awj,
A3FQ16_CRYPI	4y5q	M	SBS	2wei,3igo,3mwu,3ncg,4y5q,
A3MU08_PYRCJ	3w6z	M	SBS	3w6u,3w6z,3ws7,
A3QAV3_SHELP	3ntd	H	MBS	3nt6,3nta,3ntd,4ocg,
A3QMF6_9FIRM	4wu3	H	SBS	4wu3,
A3SNF8_ROSNI	2rdx	H	SBS	2rdx,
A3SNG0_ROSNI	3fv9	H	SBS	3fv9,
A3STM0_SULSN	4gf0	H	SBS	4gf0,
A4AFX2_9ACTN	4h83	H	SBS	3no1,4h83,
A4I8P2_LEIIN	4ags	H	SBS	4ags,
A4PI98_PHAAN	2ea7	H	SBS	2ea7,
A4SNL2_AERS4	3luf	H	SBS	3luf,3mf4,
A4VW80_STRSY	3hvn	M	SBS	3hvn,
A4XGP2_CALS8	3wir	H	SBS	3wir,
A4Y1H9_SHEPC	2gpj	M	SBS	2gpj,
A4YHC5_METS5	4d81	H	SBS	4d81,
A5E437_LODEL	4ivf	H	SBS	4ivf,
A5EI34_BRASB	4nhz	H	SBS	4nhz,
A5H025_PIG	4o1p	H	MBS	4o1p,
A5IMX7_THEP1	3pzn	M	SBS	3pzi,3pzm,3pzn,3pzo,3pzq,
A5J036_GIBZE	4efj	M	SBS	4efj,4z1x,
A5K0N4_PLAVS	5f0a	H	SBS	5f0a,
A5K1A2_PLAVS	4b14	M	SBS	2ync,2ynd,2yne,4a95,4b10,4b11,4b12,4b13,4b14,4bbh,4c68,4cae,4caf,
A5VMB3_LACRD	4fay	H	SBS	4fay,
A5ZY13_9FIRM	3nsx	H	SBS	3mkk,3pha,3poc,
A6DZ31_9RHOB	3rcy	H	MBS	3rcy,
A6H6Y4_BOVIN	3hlp	M	SBS	3hlp,3huv,
A6KXE4_BACV8	3jq1	M	SBS	3jq1,
A6L054_BACV8	3jys	M	SBS	3jys,
A6L340_BACV8	3kez	M	SBS	3kez,
A6LCR1_PARD8	3m5k	H	MBS	3m5k,
A6LE66_PARD8	3pw3	H	SBS	3pw3,
A6T8V8_KLEP7	3gfz	H	SBS	3gfx,3gfy,3gfz,3gg0,3gg1,
A6TKU5_ALKMQ	3ctp	H	SBS	3ctp,
A6VQF6_ACTSZ	3n6j	H	SBS	3n6h,3pfr,
A6XNE6_9ROSI	4evi	H	SBS	4e70,4evi,
A6ZUP2_YEAS7	4g1v	M	SBS	4g1v,
A7ASX7_BABBO	3nrr	H	MBS	3k2h,3kjr,3nrr,
A7ILT8_XANP2	4hz2	H	SBS	4hz2,
A7LBL3_LEIDO	4mx2	H	MBS	4mx2,
A7LS78_BACO1	3p1v	H	SBS	3p1v,
A7LT28_BACO1	3oqq	M	SBS	3oqq,
A7LU53_BACO1	4q1v	H	SBS	4q1v,
A7M022_BACO1	4c90	H	SBS	4c91,
A7MQK9_CROS8	4tmu	M	SBS	4tmu,
A7TR32_VANPO	3rv0	H	SBS	3rv0,
A7XS03_ASPOZ	5c71	H	SBS	5c71,
A7Z6E3_BACVZ	4cw5	H	SBS	4cw5,
A8BR89_GIAIC	3ial	H	SBS	3ial,
A8D8P8_BOMMO	5guh	M	SBS	5guh,
A8DS38_TABDI	2pre	M	SBS	2pre,
A8E1U5_STAAU	2rdg	H	SBS	2rdg,
A8FDC4_BACP2	5bv9	M	SBS	5bv9,5cvy,
A8H7M5_SHEPA	3mqt	H	SBS	3mqt,
A8NI40_COPC7	5b6t	M	SBS	5b6s,5b6t,
A8R5V3_BOMMO	3wd6	M	SBS	3wd6,
A8TYI5_9PROT	3ugv	H	SBS	3ugv,
A8WFV1_DANRE	4iyn	H	SBS	4ipe,4iyn,4j0b,
A8YPQ6_STAAU	3bfv	H	SBS	3bfv,4jlv,
A9CEJ9_AGRFC	3afl	M	SBS	3afl,
A9CIP4_AGRFC	3fhm	H	MBS	3fhm,
A9CKT4_AGRFC	2fre	H	MBS	2fre,
A9D2J3_HOEPD	3t8q	H	SBS	3t8q,
A9IH93_BORPD	3mqg	H	MBS	3mqg,3mqh,
A9PHH6_POPTR	4ri6	H	SBS	4ri6,4ri7,
A9WFT0_CHLAA	3qbm	H	SBS	3qbm,
AACA_STAAU	5iqc	M	SBS	4ork,5byl,5iqa,5iqb,5iqc,5iqd,5iqe,5iqf,5iqg,5iqh,5iqi,
ABFB_ASPKW	1wd3	M	SBS	1wd4,2d43,2d44,
ACAD8_HUMAN	1rx0	H	MBS	1rx0,
ACADM_PIG	1udy	H	MBS	1udy,
ACADS_HUMAN	2vig	H	MBS	2vig,
ACCC_PSEAE	2vqd	M	SBS	2vqd,
ACDSB_HUMAN	2jif	H	MBS	2jif,
ACEA_ECOLI	1igw	H	SBS	1igw,
ACOC_HUMAN	2b3y	M	SBS	2b3x,2b3y,
ACON_PIG	5acn	M	SBS	1b0j,5acn,6acn,7acn,
ACOX1_RAT	1is2	H	MBS	1is2,
ACOX4_ARATH	2ix5	H	MBS	2ix5,
ACS2A_HUMAN	3c5e	H	SBS	2vze,2wd9,3c5e,3day,3eq6,3gpc,
ACSA_SALTY	2p20	M	SBS	1pg3,1pg4,2p20,2p2b,2p2f,2p2j,2p2m,2p2q,5jrh,
ACTN_ACTCH	2act	M	SBS	1aec,
ADA22_HUMAN	3g5c	M	SBS	3g5c,
ADAS_CAVPO	5adz	H	SBS	4bby,4bc7,4bc9,4bca,5adz,5ae1,5ae2,5ae3,
ADAS_DICDI	2uuu	H	SBS	2uuu,2uuv,
ADEC2_AGRFC	3nqb	H	SBS	3nqb,3t81,
ADH1_ENTHI	2oui	H	SBS	2oui,3fpc,
ADH3_GEOSE	1rjw	H	SBS	1rjw,3pii,
ADH4_HUMAN	3cos	H	SBS	3cos,
ADHX_ARATH	3uko	H	SBS	3uko,4jji,4l0q,
ADH_SULSO	1nto	H	SBS	1nto,3i4c,
ADIPO_HUMAN	4dou	M	SBS	4dou,
ADT2_YEAST	4c9g	M	SBS	4c9g,
AEEP_BACSU	1tkk	H	SBS	1jpm,1tkk,
AEEP_THEMA	3der	H	SBS	3deq,3der,3des,3dfy,
AERA_AERHY	3g4o	H	SBS	3c0o,
AFR_ENSAD	2glx	M	SBS	2glx,
AGAL_BACTN	5e1q	M	SBS	3a24,5e1q,
AGAL_HUMAN	3lxb	H	SBS	3gxp,3gxt,3hg2,3hg3,3hg4,3hg5,3lx9,3s5y,3s5z,3tv8,4nxs,
AGAL_ORYSJ	1uas	M	SBS	1uas,
AGI3_WHEAT	2x52	H	MBS	1k7t,1k7u,1k7v,2x52,
AGLA_THEMA	1obb	H	SBS	1obb,
AGLU_SULSO	2g3m	H	SBS	2g3n,
AGM1_CANAX	2dkd	M	SBS	2dkc,2dkd,
AGO2_HUMAN	4w5t	M	SBS	3lud,3lug,3luh,3luj,3qx8,3qx9,4w5n,4w5o,4w5r,4w5t,4z4c,4z4d,4z4e,4z4f,4z4g,4z4h,4z4i,5js1,5js2,
AGUA_CELJU	1gqi	H	SBS	1gqi,1gqj,1gqk,1gql,1h41,
AHPF_ECOLI	1fl2	H	SBS	1fl2,
AHY_PELAE	2e7z	M	SBS	2e7z,
AIDB_ECOLI	3u33	H	MBS	3u33,
AIFM1_HUMAN	5kvi	H	SBS	1m6i,4bur,4bv6,4fdc,4lii,5fmh,5fs6,5fs7,5fs8,5fs9,5kvh,5kvi,
AIM2_HUMAN	3vd8	M	SBS	3vd8,
AK1_ARATH	2cdq	H	MBS	2cdq,
AK3_ECOLI	2j0x	H	MBS	2j0x,
AKNOX_STRGJ	2ipi	M	SBS	2ipi,
AK_METJA	3c1m	H	MBS	2hmf,3c1m,3c1n,
AL1L1_RAT	2o2p	H	SBS	1s3i,2o2q,2o2r,3rhj,3rhl,3rho,3rhq,3rhr,4gnz,4go2,
ALAXM_PYRHO	2e1b	M	SBS	2e1b,
ALBU_HORSE	4f5u	M	SBS	3v08,4j2v,4ot2,4zbq,4zbr,5dby,5dqf,5id9,5iih,5iiu,5iix,5ij5,5ije,
ALGD_PSEAE	1mv8	H	MBS	1mfz,1muu,1mv8,
ALL2_AEDAE	3dye	M	SBS	3dy9,3dye,3dzt,
ALLN1_ALLSA	1lk9	H	MBS	1lk9,
ALOX1_KOMPC	5hsa	H	SBS	5hsa,
ALR1_CALS4	4y2w	H	MBS	4y2w,
ALR1_ECOLI	4wr3	H	MBS	2rjg,2rjh,3b8v,3b8w,4wr3,4xbj,
ALR1_STAAM	4a3q	H	SBS	4a3q,
ALR_CORGL	2dy3	H	SBS	2dy3,
ALR_MYCTU	1xfc	H	SBS	1xfc,
ALR_STRCO	5fag	H	MBS	5fac,5fag,5faj,
AMIC_ECOLI	4bin	M	SBS	4bin,
AMN_ECOLI	1t8r	H	MBS	1t8s,
AMO_ECOLI	1oac	H	SBS	1d6u,1d6y,1d6z,1dyu,1jrq,1lvn,1oac,1qaf,1qak,1qal,1spu,2w0q,2wgq,2wo0,2wof,2woh,
AMO_PEA	1ksi	H	SBS	1ksi,1w2z,
AMO_PICAN	3t0u	H	SBS	1a2v,1ekm,2oov,2oqe,3n9h,3nbb,3nbj,3sxx,3t0u,4ev2,4ev5,4kfd,4kfe,
AMPA_HELPY	4zla	H	SBS	4zi6,4zla,
AMPA_PSEPU	3h8g	H	SBS	3h8f,3h8g,
AMPPA_THEKO	4ga6	H	SBS	4ga6,
AMT4_PSEST	1jdc	M	SBS	1gcy,1jda,1jdc,1jdd,1qi3,1qi4,1qi5,1qpk,2amg,
AMT6_BACS7	1wpc	M	SBS	1wp6,1wpc,2d3l,2d3n,2gjp,2gjr,
AMY1_ORYSJ	3wn6	M	SBS	3wn6,
AMYA_ASPNG	2aaa	M	SBS	2aaa,
AMYB_BACCE	1vem	M	SBS	1b90,1b9z,1itc,1j0y,1j0z,1j10,1j11,1j12,1j18,1vem,1ven,1veo,1vep,5bca,
AMYG_ASPNG	3eqa	M	SBS	3eqa,
AMYM_GEOSE	1qho	M	SBS	1qho,1qhp,
AMY_PSEHA	1g94	M	SBS	1aqh,1aqm,1b0i,1g94,1g9h,1jd7,1jd9,1kxh,1l0p,
ANAG_HUMAN	4xwh	M	SBS	4xwh,
ANI1_EMEND	2qoj	M	SBS	1p8k,2qoj,3eh8,
ANKX_LEGPH	4bet	H	SBS	4ber,4bet,
ANX12_HYDVU	1dm5	H	MBS	1aei,1dm5,
ANXA1_PIG	1hm6	M	SBS	1mcx,
ANXA6_HUMAN	1m9i	M	SBS	1m9i,
ANXE1_GIAIN	3chl	M	SBS	3chj,3chk,3chl,
AOC1_HUMAN	3hi7	H	SBS	3hi7,3hig,3hii,3mph,
AOC3_HUMAN	4btw	H	MBS	1us1,2c10,2c11,2y73,2y74,3ala,4btw,4btx,
AOR_PYRFU	1aor	H	MBS	1aor,
AOSL_PLEHO	3fg3	M	SBS	1u5u,3fg1,3fg3,3fg4,4qwt,
AOTC_BACTN	1js1	H	SBS	1js1,
AOXC_MOUSE	3zyv	H	SBS	3zyv,
APA2_YEAST	4i5t	M	SBS	4i5v,4i5w,
APTX_HUMAN	4ndh	M	SBS	4ndf,4ndg,4ndh,4ndi,
APTX_SCHPO	3sp4	H	SBS	3sp4,4xba,
APX_STRGG	1cp7	M	SBS	1cp7,1xjo,
AQL1_THEAQ	4dzt	M	SBS	4dzt,
AQR_HUMAN	4pj3	M	SBS	4pj3,
ARAA_GEOKA	4r1q	H	MBS	4r1p,4r1q,
ARAB_BACHD	3qdk	H	SBS	3qdk,
ARAC_ECOLI	1xja	H	SBS	2aac,2arc,
ARAR_BACSU	3tb6	H	SBS	3tb6,
ARCA_ECOLI	1xhf	H	SBS	1xhf,
ARGC_MYCTU	2nqt	H	SBS	2i3g,
ARGR_MYCTU	3laj	H	MBS	2zfz,3cag,3laj,3lap,
ARLY2_ANAPL	1k7w	H	MBS	1dcn,1k7w,1tjw,
ARLY_ECOLI	1tj7	H	SBS	1tj7,
ARLY_THET8	2e9f	H	SBS	2e9f,
AROE_AQUAE	2hk9	M	SBS	2hk9,
AROE_ECOLI	1nyt	H	SBS	1nyt,
AROE_HAEIN	1p74	H	SBS	1p77,
AROE_METJA	1nvt	H	SBS	1nvt,
AROE_STAEQ	3don	M	SBS	3doo,
AROE_THET8	2cy0	H	SBS	2cy0,2d5c,2ev9,
AROE_VIBCH	3sef	H	SBS	3pgj,3sef,
ARP8_HUMAN	4fo0	M	SBS	4fo0,
ARSA1_ECOLX	1ii0	M	SBS	1f48,1ihu,1ii0,1ii9,
ARY_ANTPE	3gwj	H	MBS	3gwj,
ASAH2_HUMAN	4wgk	M	SBS	4wgk,
ASCG_ECOLI	3dbi	H	SBS	3brq,3dbi,
ASNB_ECOLI	1ct9	H	SBS	1ct9,
ASNO_STRCO	2og6	M	SBS	2og6,
ASO_CUCPM	1aoz	H	SBS	1aoz,1aso,1asp,1asq,
ASPD_ARCFU	2dc1	H	SBS	2dc1,
AT2A1_BOVIN	3tlm	M	SBS	3tlm,
ATGT_PYRHO	1iq8	H	SBS	1iq8,1it7,1it8,
ATLA1_HUMAN	4idn	H	SBS	3q5d,3qof,4idn,4ido,4idp,4idq,
ATM1_NOVAD	4mrs	H	MBS	4mrp,4mrr,4mrs,4mrv,
ATPA_THEMA	2r9v	M	SBS	2r9v,
ATPE_BACP3	2e5y	H	MBS	2e5y,
ATRF2_STAAC	3v4e	H	MBS	3v4e,
ATTY_HUMAN	3dyd	H	SBS	3dyd,
AURE_STAAU	1bqb	M	SBS	1bqb,
AVR2A_HUMAN	4asx	M	SBS	3q4t,3soc,4asx,
AXE1_HYPJE	1qoz	M	SBS	1qoz,
B0B6I9_STREE	2wad	M	SBS	2wad,
B0KAW2_THEP3	4ag5	H	SBS	4ag5,
B0XPI4_ASPFC	4bju	M	SBS	4bju,
B1FZ96_9BURK	4kdx	M	SBS	4kdx,
B1ML27_MYCA9	4eye	M	SBS	4eye,
B1YXI0_BURA4	4fry	H	MBS	4fry,
B2CL1_RAT	1af3	M	SBS	4qnq,
B2NHN2_TALFU	2d81	M	SBS	2d81,
B2ZRE3_9DEIN	4cpd	H	SBS	4cpd,
B3C777_9BACE	5tf0	H	SBS	5tf0,
B3GQD0_9BACI	3dc0	M	SBS	3dc0,
B3PBD9_CELJU	2xvl	M	SBS	2xvk,2xvl,
B3PKK9_CELJU	5fkq	M	SBS	5fks,
B3Q7C0_RHOPT	4gw9	H	SBS	4gw9,4xtq,
B3TLD6_BIFBI	5bxp	M	SBS	4h04,4jaw,5bxp,5bxr,5bxs,5bxt,
B3TMQ9_9ACTN	5t64	H	SBS	5t64,5t67,
B3VQJ7_PHACH	3ppu	H	SBS	3ppu,
B3Y653_MACMU	5gmf	H	MBS	5gmf,5gmg,5gmh,
B4E6Q3_BURCJ	4qq7	H	SBS	4qq7,
B4EL89_BURCJ	2y4o	H	SBS	2y4o,
B4EN46_BURCJ	4q51	H	SBS	4q51,
B4GT7_HUMAN	4irq	M	SBS	4irp,4irq,
B5MGF8_9NEIS	3js8	M	SBS	3js8,
B5THG7_SCHJA	4la1	H	MBS	4la1,
B5ZAD9_HELPG	4wck	M	SBS	4wck,4wcl,4wcm,4wcn,5d2r,
B6ETQ5_STRPY	3eif	M	SBS	3eif,
B7GNN8_BIFLS	3ues	H	SBS	3ues,3uet,
B7K2Q5_CYAP8	5ek8	M	SBS	5ek8,
B8CZ51_HALOH	2r68	M	SBS	2r66,2r68,
B8CZ54_HALOH	3bc9	M	SBS	3bc9,3bcd,3bcf,
B8FW11_DESHD	3e5u	H	MBS	3e5u,3e5x,3e6b,
B8FWJ2_DESHD	4wiw	M	SBS	4wiw,
B8J605_ANAD2	4kdy	H	MBS	4kae,4kdy,
B8MX95_ASPFN	4ynt	M	SBS	4ynt,4ynu,
B9JE48_AGRRK	4uph	H	SBS	4uph,
B9JQP8_AGRRK	5ah5	M	SBS	5ah5,
B9KAM3_THENN	3u95	H	SBS	3u95,
BACB_BACSU	3h9a	M	SBS	3h7j,3h7y,3h9a,
BBE15_ARATH	4ud8	M	SBS	4ud8,
BBE28_ARATH	5d79	M	SBS	5d79,
BCKD_RAT	1gkz	H	SBS	1gjv,1gkz,
BENC_ACIAD	1krh	M	SBS	1krh,
BENM_ACIAD	3k1m	H	SBS	2f78,2f7a,
BETC_RHIME	4ug4	H	SBS	4ug4,
BE_THEKO	3n98	M	SBS	3n92,3n98,
BFRA_THEMA	1w2t	M	SBS	1w2t,
BGAL_HUMAN	3thd	H	SBS	3thc,3thd,3wez,3wf0,3wf1,3wf2,3wf3,3wf4,
BGAL_KLULA	3oba	H	SBS	3ob8,3oba,
BGAL_SULSO	2ceq	H	SBS	2ceq,2cer,4ean,
BGH3B_BACO1	5jp0	M	SBS	5jp0,
BGH5A_BACO1	3zmr	M	SBS	3zmr,
BGL1_ASPAC	4iib	H	SBS	4iib,4iic,4iid,4iie,4iif,4iig,4iih,
BGLR_HUMAN	3hn3	H	SBS	3hn3,
BGLT_THEMA	1up7	H	SBS	1up6,1up7,
BIEA_HUMAN	2h63	H	SBS	2h63,
BIODA_ARATH	4a0g	H	MBS	4a0f,4a0g,4a0h,4a0r,
BIRA_ECOLI	2ewn	H	SBS	1bib,1hxd,2ewn,4wf2,
BLRO_MYRVE	2xll	M	SBS	2xll,3abg,
BLS_STRCL	1jgt	H	SBS	1jgt,1mb9,1mc1,
BODG_HUMAN	4c8r	H	SBS	4c8r,
BPHL_HUMAN	2ocg	M	SBS	2ocg,2ock,2ocl,
BPHY_PSEAE	3not	H	SBS	3c2w,3g6o,3ibr,3nhq,3nop,3not,
BPI_HUMAN	1ewf	M	SBS	1bp1,
BPL_METJA	2ej9	M	SBS	2ej9,
BPPS_SALOF	1n1z	H	SBS	1n1b,1n1z,1n20,1n22,1n23,1n24,
BRL1_ARATH	4j0m	M	SBS	4j0m,
BSHA_BACSU	5d00	H	SBS	5d00,5d01,
BTRN_BACCI	4m7s	M	SBS	4m7s,
BXE_CLOBO	3ffz	H	SBS	1t3a,1t3c,1zkw,1zkx,1zl6,1zn3,3ffz,
BZNB_PSEFL	2uz1	H	MBS	2uz1,
C0LTM6_9ACTN	4u1q	H	SBS	4u1q,4x3q,
C0LU01_HELPX	3gas	H	MBS	3gas,
C0QQ26_PERMH	4mcw	H	SBS	4mcw,4mdz,4me4,
C0STU6_9BACT	4e9x	H	MBS	2zwn,4e9v,4e9w,4e9x,4e9y,
C3HPD_LABAI	4mgg	H	SBS	4mgg,
C3SQJ7_ECOLX	4n9i	H	MBS	4n9i,
C4IEM5_CLOBU	4r1n	H	MBS	4kug,4kuh,
C4LWW8_ENTHI	3m4p	H	SBS	3m4p,
C4NCB7_9CYAN	4irn	H	MBS	4irn,
C4QH88_SCHMA	4mdu	H	SBS	4mdv,
C4TPG1_9GAMM	3a35	M	SBS	3a35,3a3b,3a3g,
C5A7Z5_BURGB	4isd	H	SBS	4isd,
C5ATQ9_METEA	4px1	H	MBS	4pxo,
C5IXN7_STRVZ	4i3g	M	SBS	4i3g,
C5RBT0_WEIPA	4rk6	H	SBS	4rk6,4rk7,
C6A2N7_THESM	4rgz	H	SBS	4rgz,
C7MT25_SACVD	4kwa	H	SBS	4kwa,
C7MW73_SACVD	4jbe	H	SBS	4jbe,
C8CGT7_BLOTA	4q5n	H	SBS	4q5n,
C8W9X3_ATOPD	4ovd	M	SBS	4ovd,
C8WS08_ALIAD	3tp9	H	SBS	3tp9,
C8WZ86_DESRD	5ere	M	SBS	5ere,
C9YJL7_PEPDR	5j6c	H	MBS	5j6c,
C9YQ11_PEPDR	4ci7	H	SBS	4ci7,4d59,4d5a,
CABC2_BACT4	2q1f	M	SBS	2q1f,
CADH5_ARATH	2cf5	M	SBS	2cf5,2cf6,
CAF1_SCHPO	2p51	M	SBS	2p51,3g0z,3g10,
CALR_MOUSE	3rg0	M	SBS	3o0v,3o0w,3o0x,3rg0,
CALX_CANLF	1jhn	M	SBS	1jhn,
CARA_PECCC	1q19	H	SBS	1q19,
CARD8_HUMAN	4ikm	M	SBS	4ikm,
CARM1_MOUSE	5k8v	H	SBS	2v74,5k8v,
CAS1_STRC2	1ds1	M	SBS	1drt,1dry,1ds1,1gvg,
CAS9_STRP1	4zt0	M	SBS	4un3,4un4,4un5,
CATA_ACIAD	1dmh	H	SBS	1dlm,1dlq,1dlt,1dmh,
CATA_BOVIN	3rgp	H	MBS	1tgu,1th2,1th3,1th4,3nwl,3re8,3rgp,3rgs,4blc,
CATA_YEAST	1a4e	H	SBS	1a4e,
CATB_PSESY	1m7s	H	MBS	1m7s,
CATB_RAT	1cte	H	SBS	1cte,
CATS_MOUSE	4bs6	M	SBS	4bpv,4bqv,4bs5,4bs6,4bsq,4mzo,4mzs,
CAYP1_HUMAN	3e3r	H	SBS	3e3r,
CBPD_LOPSP	1h8l	H	SBS	1h8l,
CBPM_STRAL	1lbu	M	SBS	1lbu,
CBPN_HUMAN	2nsm	M	SBS	2nsm,
CBR3_HUMAN	2hrb	M	SBS	2hrb,
CBSX2_ARATH	4gqy	H	MBS	4gqy,
CBS_HUMAN	4l0d	H	MBS	1jbq,1m54,4coo,4l0d,4l28,4uuu,
CCA_ARCFU	4x4v	H	SBS	1tfw,1uet,1ueu,1uev,2dr8,2dra,2dvi,2zh6,2zha,3ouy,3ovb,3ovs,4x4u,4x4v,
CCPN_BACSU	3fv6	H	MBS	3fwr,3fws,
CCPR_NITEU	1iqc	H	SBS	1iqc,
CCS_HUMAN	1do5	H	SBS	1do5,
CDAT8_METKA	3g8q	H	SBS	3g8q,
CDC62_AERPE	1w5t	M	SBS	1w5s,1w5t,
CDD_VIBCH	4eg2	H	MBS	4eg2,
CDGT_BACS0	1pam	H	SBS	1d7f,1ded,1i75,1pam,1ukq,1uks,1ukt,1v3j,1v3k,1v3l,1v3m,
CDH_PHACH	1kdg	H	MBS	1d7b,1d7c,1d7d,1kdg,1naa,1pl3,
CDPK2_PLAFK	4mvf	H	SBS	3pm8,4mvf,
CDR_PYRHO	4fx9	H	MBS	4fx9,
CDR_STAA8	1yqz	H	MBS	1yqz,
CEAS_STRCL	2ihv	H	MBS	1upa,1upb,1upc,2iht,2ihu,2ihv,
CEBIP_ORYSJ	5jce	M	SBS	5jce,
CECR1_HUMAN	3lgd	H	SBS	3lgd,3lgg,
CEFE_STRC2	1w2a	H	SBS	1w2a,1w2n,
CEL_HUMAN	1f6w	M	SBS	1jmy,
CETN1_MOUSE	5d43	M	SBS	5d43,
CETP_HUMAN	2obd	M	SBS	2obd,4ews,
CFAI_HUMAN	2xrc	M	SBS	2xrc,
CFP32_MYCTU	3oxh	M	SBS	3oxh,
CHB_SERMA	1qba	H	SBS	1qbb,
CHIA_HUMAN	3fxy	M	SBS	2ybt,2ybu,3fy1,3rm4,3rm8,3rm9,3rme,
CHIA_SERMA	1eib	H	SBS	1ehn,1eib,1ffq,1ffr,1nh6,1x6n,2wk2,2wly,2wlz,2wm0,
CHIN_HUMAN	3cxl	M	SBS	3cxl,
CHIT_YEAST	4txe	M	SBS	2uy3,2uy4,2uy5,4txe,
CHLE_HUMAN	2xmb	H	SBS	1p0i,1p0m,1p0p,1p0q,2j4c,2wid,2xmb,3djy,3dkk,4bbz,4tpk,4xii,5dyt,5k5e,5lkr,
CHOD_BREST	1coy	M	SBS	1coy,3cox,
CHOX_ARTGO	3ljp	M	SBS	2jbv,3ljp,3nne,
CHQB_NOCSI	1tmx	H	SBS	1tmx,
CHS_ECOLX	2z86	H	SBS	2z86,
CHXA_VIBCL	3q9o	M	SBS	3ess,3ki0,3ki1,3ki2,3ki3,3ki4,3ki6,3ki7,3ny6,3q9o,
CIAO1_YEAST	2hes	M	SBS	2hes,
CID1_SCHPO	4ud5	M	SBS	4ep7,4fh5,4fhp,4fhv,4fhw,4fhx,4fhy,4nkt,
CISD2_HUMAN	3fnv	H	SBS	3fnv,4oo7,4ooa,
CKX1_MAIZE	3s1e	M	SBS	1w1o,1w1q,1w1r,1w1s,2qkn,2qpm,3bw7,3c0p,3dq0,3kjm,3s1c,3s1d,3s1e,3s1f,
CKX7_ARATH	2q4w	M	SBS	2exr,2q4w,
CLCA_RHOOP	3o5u	H	SBS	1s9a,3o32,3o5u,3o6j,3o6r,
CLIC1_HUMAN	4jzq	H	SBS	1k0n,
CLP1_CAEEL	4ohx	M	SBS	4ohv,4ohw,4ohx,4ohy,4ohz,4oi0,4oi1,4oi2,
CLPX_HELPY	1um8	M	SBS	1um8,
CLR4_SCHPO	1mvh	M	SBS	1mvh,
CN37_MOUSE	2y1p	M	SBS	2y1p,2y3x,2ydb,2ydc,2ydd,2yoz,2yp0,2ypc,2ype,2yph,2yq9,3zbr,3zbs,3zbz,4wca,4wcc,4wda,4wdb,4wdd,4wdf,4wdg,4wfr,
CNO6L_HUMAN	5dv4	M	SBS	3ngn,3ngo,3ngq,5dv2,5dv4,
CO2_HUMAN	2i6q	M	SBS	2i6q,2odp,
COABC_ECOLI	1u7z	H	MBS	1u7w,1u7z,1u80,
CODY_STAA8	5ey0	H	SBS	5ey0,5ey1,
COL11_HUMAN	4yli	H	SBS	4yli,4ymd,
CONA_CANBR	1qdc	H	MBS	1qdc,1qdo,4pcr,
COR1A_MOUSE	2aq5	H	SBS	2akf,
COTA_BACSU	4ako	M	SBS	1gsk,1of0,1w6l,1w6w,1w8e,2bhf,2wsd,2x87,2x88,3zdw,4a66,4a67,4a68,4ako,4akp,4akq,4q89,4q8b,4yvn,4yvu,
CP124_MYCTU	2wm4	M	SBS	2wm4,2wm5,
CPSF3_HUMAN	2i7v	M	SBS	2i7t,2i7v,
CPXA_ECOLI	4biw	H	MBS	4biw,4bix,4biz,
CPXR_ECOLI	4uhk	H	SBS	4uhk,
CRAX_BACCE	4fxq	M	SBS	4fk7,4fxq,
CREA_PSEPU	1chm	H	MBS	1chm,
CRPL_MYCTU	3mzh	H	MBS	3h3u,3i59,3mzh,
CRP_THET8	4ev0	H	SBS	4ev0,
CRVP_PSEPO	2ddb	M	SBS	2epf,
CRY1_ARATH	1u3d	M	SBS	1u3c,1u3d,
CRY1_DROME	4gu5	H	SBS	4gu5,4jzy,
CRYD_ARATH	2vtb	H	MBS	2vtb,
CRYD_SYNY3	1np7	M	SBS	1np7,
CRYL1_HUMAN	3f3s	M	SBS	3f3s,
CSK21_YEAST	4lfi	H	SBS	4fi1,4jqe,4jr7,4lfi,4mwh,
CSL3_ONCKE	2zx2	H	SBS	2zx2,2zx3,2zx4,
CSLA_PEDHD	1cb8	M	SBS	1cb8,1hm2,1hm3,1hmu,1hmw,
CTA1_BACCI	3wnk	M	SBS	3wnk,3wnl,3wnm,3wnn,3wno,3wnp,
CUCM1_CUCME	4yn3	M	SBS	3vta,
CUEO_ECOLI	3od3	M	SBS	1kv7,1n68,1pf3,2fqd,2fqe,2fqf,2fqg,2yxv,2yxw,3nsc,3nsd,3nsy,3nt0,3od3,3pau,3pav,3qqx,3uaa,3uab,3uac,3uad,3uae,4e9q,4e9r,4e9s,4e9t,4ef3,4hak,4hal,4ner,5b7e,5b7f,5b7m,
CUTC_DESAG	5fav	H	SBS	5fau,5faw,5fay,
CY552_ACIFR	1h1o	M	SBS	1h1o,
CYC4_PSEST	1m70	M	SBS	1etp,1m6z,1m70,
CYC9_DESDA	1ofw	H	MBS	19hc,1ofw,1ofy,
CYF_PHOLA	1ci3	M	SBS	1ci3,
CYH3_MOUSE	2r09	M	SBS	1fgy,1fhw,1fhx,2r09,2r0d,
CYNR_ECOLI	3hfu	H	SBS	3hfu,
CYSB_KLEPN	1al3	M	SBS	1al3,
CYSG_SALTY	1pjq	H	SBS	1pjq,1pjs,1pjt,
CYSI_ECOLI	2gep	M	SBS	1aop,2aop,2gep,3aop,3geo,4aop,4g38,4g39,4gep,4htr,5aop,5gep,6gep,7gep,8gep,
CYSJ_ECOLI	1ddg	M	SBS	1ddg,1ddi,
D0AB09_LEIDO	2wuu	M	SBS	2wuu,
D0CB74_ACIBA	3zpc	H	SBS	3zpc,
D0CBC8_ACIBA	4b4u	H	SBS	4b4u,4b4v,4b4w,
D0ITF8_HELP1	3two	H	SBS	3two,
D0LHE3_HALO1	5dih	H	MBS	5dii,
D0VMS8_9FLAO	3u1r	M	SBS	3u1r,
D0VWP7_STRSP	2rgo	H	SBS	2rgo,
D0VWY8_HALVO	3ifv	H	SBS	3ifv,
D0VX14_GIBZE	3fxg	H	SBS	3fxg,
D1CIY5_THET1	5djs	M	SBS	5djs,
D1GCC6_KLUMA	3abz	H	SBS	3ac0,
D1GLU5_9ACTN	4gr4	M	SBS	4gr5,
D1JM21_9BACE	5fhf	M	SBS	5fhd,5fhe,5fhf,
D1L8C7_BACLI	4yzt	M	SBS	4yzt,
D2BLA0_LACLK	4eez	H	SBS	4eex,4eez,
D2KW09_9BACL	3suu	M	SBS	3sur,3sus,3sut,3suu,3suv,3suw,
D2PVF8_KRIFD	4my0	H	MBS	4my0,
D2WL63_POPTR	5f05	H	MBS	5f05,
D2XML9_9BACT	4w8b	M	SBS	4w8b,
D2YW37_9FIRM	2wtm	H	SBS	2wtn,
D3DME3_DROME	3mn8	M	SBS	3mn8,
D3DML7_DROME	5hjn	M	SBS	5hjq,
D3JCX0_STAAU	2yb5	M	SBS	2yb5,
D3KVM3_TRYBG	3wxl	H	SBS	3wxj,3wxk,3wxl,5azi,5azj,
D5KM69_THEET	3wgg	H	MBS	3wgg,3wgh,
D5VAW2_MORCB	4zqh	H	SBS	4zqf,4zqg,4zqh,
D6EQU8_STRLI	4wd1	M	SBS	4wd1,
D6EWM0_STRLI	4unm	M	SBS	4unm,
D6JHV3_ECOLX	5iw4	H	SBS	5iw4,
D8LJ35_ECTSI	4b0n	H	SBS	4b0n,
D9N170_PLAFA	3qg2	H	MBS	3jsu,3qg2,4dp3,4dph,
DACA_ECOLI	3mzf	M	SBS	1nzu,1sdn,1z6f,3beb,3bec,3mzd,3mze,3mzf,5j8x,
DAPB_ANAVT	5kt0	M	SBS	5kt0,
DAPB_ECOLI	1arz	H	SBS	1arz,
DAPB_MYCTU	1yl7	H	SBS	1yl7,
DAPB_THEMA	1vm6	H	SBS	1vm6,
DAPD_MYCTU	3fsy	H	MBS	3fsy,
DAPD_PSEAE	3r5c	H	MBS	3r5a,3r5b,3r5c,
DAPF_HAEIN	2gke	M	SBS	2gke,2gkj,
DAPH_BACAN	3r8y	H	SBS	3r8y,
DASR_STRCO	4zs8	H	SBS	4zsi,4zsk,
DCDA_MYCTU	2o0t	H	MBS	1hkv,
DCIP_ENTCL	1ovm	H	MBS	1ovm,
DCPS_HUMAN	1st0	H	MBS	1st0,1st4,1xmm,3bl7,3bl9,3bla,4qde,4qdv,
DCPS_YEAST	5bv3	H	MBS	5bv3,
DCS1_GOSAR	3g4d	M	SBS	3g4f,
DDLA_SALTY	3i12	H	SBS	3i12,3q1k,
DDL_BACAN	3r23	H	SBS	3r5x,
DDL_LEUMM	1ehi	H	SBS	1ehi,
DDL_STAAC	2i80	H	SBS	2i80,2i8c,3n8d,
DDL_THET8	2zdh	H	SBS	2yzm,2yzn,2zdg,2zdh,2zdq,
DDL_YERPE	5bph	H	SBS	5bpf,5bph,5c1o,5c1p,
DDX58_MOUSE	3tbk	M	SBS	3tbk,
DER_BACSU	4dcs	M	SBS	2hjg,4dcs,4dct,4dcu,4kyu,
DER_COXBU	5dn8	M	SBS	5dn8,
DER_THEMA	1mky	M	SBS	1mky,
DESS_MYXXA	1nps	M	SBS	1nps,
DEXT_TALMI	1ogo	M	SBS	1ogo,
DFX_DESB2	2ji2	H	MBS	1vzg,1vzh,1vzi,2ji1,2ji2,2ji3,
DGD_SALEP	3twb	H	MBS	3twa,3twb,
DHAS_HAEIN	1pqu	H	SBS	1nx6,1pqu,1pr3,
DHAS_METJA	1ys4	H	SBS	1ys4,
DHBE_BACSU	1mdb	M	SBS	1md9,1mdb,
DHE3_BOVIN	3etd	H	MBS	3etd,3etg,
DHE4_CORGL	5ijz	H	SBS	5ijz,
DHGB_ACICA	1cru	H	SBS	1c9u,1cq1,1cru,1qbi,
DHL2_WEICO	1hyh	H	SBS	1hyh,
DHOM_YEAST	1ebf	H	SBS	1ebf,1q7g,
DHPH_RHOSO	1bxg	H	SBS	1bxg,
DHQSD_ARATH	2o7q	M	SBS	2gpt,2o7q,2o7s,
DI3L2_MOUSE	4pmw	M	SBS	4pmw,
DIDH_COMTE	1fk8	H	SBS	1fk8,
DIS1A_DICDI	2wn3	H	MBS	2w94,2w95,2wn2,2wn3,
DIS2_DICDI	2vme	H	SBS	2vme,
DLDH_ECOLI	4jdr	H	SBS	4jdr,
DLDH_MYCTU	4m52	H	MBS	2a8x,3ii4,4m52,
DLDH_YEAST	1v59	H	MBS	1jeh,1v59,
DLD_ECOLI	1f0x	M	SBS	1f0x,
DLTA_BACCR	3fce	M	SBS	3fcc,3fce,
DLTA_STRP1	3lgx	M	SBS	3lgx,
DMDA_PELUB	3tfi	H	SBS	3tfi,3tfj,
DMO1_DESMO	1mow	M	SBS	1mow,2vs7,2vs8,4d6n,4d6o,4un7,4un8,4un9,4una,4unb,4unc,4ut0,5a0w,5ak9,5akf,5akm,5akn,
DNAA_AQUAE	1l8q	H	SBS	1l8q,
DNAG_AQUAE	2au3	M	SBS	2au3,
DNAG_STAAU	4edk	M	SBS	4edg,4edk,4edr,4edt,4edv,4ee1,
DNLI_ARCFU	3gde	M	SBS	3gde,
DNLI_PYRFU	2cfm	M	SBS	2cfm,
DNLI_SULSO	2hiv	M	SBS	2hix,
DNLJ_ECOLI	2owo	M	SBS	2owo,4glx,
DNLJ_THEFI	1v9p	M	SBS	1dgs,1v9p,
DNMT1_MOUSE	3av4	M	SBS	3av4,4da4,
DOHH_HUMAN	4d50	M	SBS	4d4z,4d50,
DOPO_HUMAN	4zel	H	SBS	4zel,
DP2L_PYRAB	5ijl	M	SBS	5ijl,
DPAA_BACSU	2rir	H	SBS	2rir,
DPO1_ECOLI	2kfn	M	SBS	1d8y,1d9d,1kfs,1krp,1ksp,1qsl,2kfn,2kfz,2kzm,2kzz,
DPO2_ECOLI	3k57	H	SBS	3k57,3k58,3k59,3k5l,3k5m,3maq,
DPO4_SULAC	4nlg	M	SBS	3bq1,4f4w,4f4x,4f4y,4f4z,4f50,4nlg,
DPOD_YEAST	3iay	M	SBS	3iay,
DPOE_YEAST	4m8o	M	SBS	4m8o,4ptf,
DPOL1_SULSO	1s5j	M	SBS	1s5j,
DPOLB_HUMAN	4rq8	M	SBS	1bpy,1mq3,1zjn,2fmp,2fmq,2fms,2i9g,2iso,2isp,2p66,2pxi,3c2k,3c2l,3c2m,3gdx,3isd,3jpn,3jpo,3jpp,3jpq,3jpr,3jps,3jpt,3lk9,3mby,3rh4,3rh5,3rh6,3rjf,3rjh,3rji,3rjk,3tfr,3tfs,4do9,4doa,4dob,4doc,4f5n,4f5o,4f5p,4f5q,4f5r,4gxj,4gxk,4jwm,4jwn,4kld,4kle,4klf,4klg,4klh,4kli,4klj,4kll,4klm,4klo,4klq,4kls,4klt,4lvs,4m47,4m9h,4m9j,4m9l,4m9n,4mfa,4mfc,4mff,4nlk,4nln,4nm1,4nxz,4ny8,4o5e,4o5k,4o9m,4p2h,4pgq,4pgx…
DPOLL_HUMAN	4k4i	M	SBS	1xsn,1xsp,2bcq,2bcr,2bcs,2bcv,2pfn,2pfo,2pfp,2pfq,3c5g,3hw8,3hwt,3mda,3mdc,3mgi,3pml,3pmn,3pnc,3upq,3uq2,4fo6,4k4g,4k4h,4k4i,4x5v,4xa5,4xus,5chg,5cwr,5dkw,5iii,5iij,5iim,5iin,
DPOLM_MOUSE	2ihm	M	SBS	2ihm,
DPOL_THES9	4k8x	M	SBS	4k8x,
DPP4_PIG	1orv	H	SBS	1orw,2ajb,2ajc,2ajd,2bua,2buc,5lls,
DPRE1_MYCTU	4p8l	M	SBS	4fdn,4fdo,4fdp,4feh,4ff6,4kw5,4ncr,4p8c,4p8k,4p8l,4p8m,4p8n,4p8p,4p8t,4p8y,4pfa,4pfd,
DPYD_PIG	1h7x	H	SBS	1gte,1gth,1h7w,1h7x,
DRAA_ECOLX	1ut1	H	SBS	2w5p,
DRP1A_ARATH	3t34	H	SBS	3t34,
DRTS_TOXGO	4eil	H	MBS	4eil,4ky4,
DRTS_TRYCR	3irm	H	MBS	2h2q,3inv,3irm,3irn,3iro,
DSBC_SALTY	4i5q	H	SBS	4i5q,
DSG2_HUMAN	5erd	H	SBS	5erd,
DSP4_ARATH	4pyh	H	SBS	4pyh,
DSTOR_RHOCA	1dmr	M	SBS	1dmr,1dms,1e18,1e5v,1e60,1e61,1h5n,2dmr,3dmr,4dmr,
DTHAD_DELSH	3wqc	H	MBS	3wqc,3wqd,3wqe,3wqf,3wqg,4pb3,4pb4,4pb5,
DTXR_CORDI	1p92	H	SBS	1bi0,1bi3,
DUS2L_HUMAN	4xp7	M	SBS	4wfs,4xp7,
DX39B_HUMAN	1xtk	H	SBS	1t6n,1xtj,
DXR_MYCTU	2y1e	H	SBS	2c82,2jcv,2jcx,2jd0,2jd1,2jd2,2y1c,2y1d,2y1e,2y1f,2y1g,3ras,3zhx,3zhy,3zhz,3zi0,4a03,4aic,4ooe,4oof,4rcv,
DXR_PLAF7	5jaz	H	SBS	4y67,4y6p,4y6r,4y6s,5jaz,5jbi,5jc1,5jmp,5jmw,5jnl,5jo0,
DXR_THEMA	3a06	H	SBS	3a06,3a14,
DXR_YERPE	5dul	H	SBS	5dul,
DXR_ZYMMO	1r0k	H	SBS	1r0l,
DXS_DEIRA	2o1x	H	SBS	2o1x,
DXS_ECOLI	2o1s	H	SBS	2o1s,
E0YCK3_9PEZI	4lq0	M	SBS	4lq0,
E2GHW2_PODAS	3zm8	M	SBS	3zm8,
E3EPA1_BIFBS	4uzs	H	SBS	4ucf,4uzs,
E3PQS3_9MAGN	3ugf	M	SBS	3ugf,3ugg,3ugh,
E3QHV8_COLGM	5c86	M	SBS	5c92,
E3T1W8_MAIZE	4o95	M	SBS	4o95,4oal,5hhz,5hmr,5hqx,
E3USM3_ENTFC	3wfi	H	SBS	3wfj,
E4PD_ECOLI	2x5k	H	SBS	2x5j,2xf8,
E5D0X5_SCHOC	3u75	H	MBS	3u14,3u75,
E7FH79_MYCTH	3pfd	H	MBS	3pfd,
E8T217_THEA1	4py5	M	SBS	4py5,
E9AE57_LEIMA	5l2r	H	SBS	5l2r,
E9AW84_LEIMU	3zbg	H	SBS	3zbn,
EABF_STRCO	3wmy	M	SBS	3wmy,3wmz,3wn0,3wn1,3wn2,
EABN_THEP1	4kc7	M	SBS	4kc7,4kc8,
EALGL_SACD2	4ojz	H	SBS	4nei,4ojz,4ok2,4ok4,
EBDG_AMYOR	2vzs	M	SBS	2vzp,2vzq,2vzr,2vzs,2vzt,2vzu,2vzv,2x05,2x09,
ECHP_RAT	3zwa	H	SBS	2x58,3zw9,3zwa,3zwc,5mgb,
EF1A2_RABIT	4c0s	H	SBS	4c0s,
EF3A_YEAST	2iw3	H	SBS	2iw3,
EFG_LEGPH	5ty0	M	SBS	5ty0,
EFTU1_THET8	2c78	M	SBS	1ha3,2c78,
EGTB_MYCT3	4x8e	M	SBS	4x8b,4x8e,
EIS_MYCTU	3sxo	H	SBS	3ryo,
ELAS_PSEAE	1u4g	M	SBS	1ezm,1u4g,
END3_ECOLI	2abk	M	SBS	2abk,
END8_ECOLI	1q3b	M	SBS	1k3w,1k3x,1q39,1q3b,1q3c,2ea0,2opf,2oq4,
ENO1_YEAST	2xh0	H	SBS	1ebg,1ebh,1l8p,1one,1p43,1p48,2al1,2al2,2one,2xgz,2xh0,2xh2,2xh4,2xh7,
ENOXC_FRAAN	4idc	M	SBS	4idb,4idc,4idd,4ide,4idf,
ENO_ENTHR	1iyx	H	SBS	1iyx,
ENPL_CANLF	2o1u	H	SBS	1qy8,1qye,1tbw,1tc0,1tc6,1u0z,1u2o,1ysz,1yt0,2esa,2exl,2fyp,2gfd,2gqp,2h8m,2hch,2hg1,2o1u,2o1v,3o2f,5in9,
ENPP1_MOUSE	4gtw	H	SBS	4gtw,
ENPP2_RAT	5dlt	M	SBS	2xr9,5dlt,5dlv,5dlw,5ijq,5ijs,5l0b,5l0k,5lqq,
ENTB_ECOLI	2fq1	H	SBS	2fq1,
ENTC2_STAAU	1ste	M	SBS	1cqv,1i4p,1i4q,1i4r,1i4x,1ste,1uns,
ENTE_ECOLI	4iz6	H	MBS	4iz6,
EPM2A_HUMAN	4rkk	H	SBS	4rkk,
ERAP1_HUMAN	2yd0	M	SBS	2yd0,3mdj,
ERA_AQUAE	3iev	M	SBS	3iev,3r9w,
ERA_ECOLI	1ega	H	SBS	3ieu,
ERA_THET8	1wf3	M	SBS	1wf3,
ERG7_HUMAN	1w6j	M	SBS	1w6j,1w6k,
ERI1_HUMAN	1zbu	H	SBS	1w0h,1zbu,
ESIB_ECOL6	4bwr	M	SBS	4bwr,
ESPP_ECO57	3sze	M	SBS	3slj,3slo,3slt,
ESTA_PSEAE	3kvn	M	SBS	3kvn,
ETFD_PIG	2gmh	M	SBS	2gmh,2gmj,
EXAA_PSEAE	1flg	H	SBS	1flg,
F0V3Z3_9ACTN	4a0s	H	MBS	4a0s,
F17FG_ECOLX	1zk5	M	SBS	1zk5,
F1SVL0_METKA	4gfj	M	SBS	4gfj,
F263_HUMAN	2axn	H	SBS	2axn,
F2VN92_ENTHI	5hca	H	SBS	5hca,5hcb,
F2WP51_9PSED	4nur	H	SBS	4nur,
F2YQ19_SEPOF	3qr0	M	SBS	3qr0,
F3Y661_STIAU	4wv3	M	SBS	4wv3,
F5H948_PORGI	5cx8	H	MBS	5cx8,
F5HR99_9ACTN	4y7e	M	SBS	4y7e,
F7WD42_SORMK	4lox	M	SBS	4lox,5e5o,5e5s,5e63,5e67,
F8KAY7_9PSED	2yhe	H	SBS	2yhe,4axh,
F8TRX0_GEOSE	4oif	H	SBS	4oif,4ojy,5dfa,
F8V325_9PEZI	4br6	H	SBS	4br6,
F9ULF9_LACPL	3cea	H	SBS	3cea,
F9VNB1_SULTO	2e0i	M	SBS	2e0i,
FAAA_MOUSE	1hyo	H	MBS	1hyo,1qcn,1qco,1qqj,2hzy,
FAB1_MYCTU	2wgg	H	SBS	2wgg,5ld8,
FABB_ECOLI	2byw	H	MBS	1ek4,1fj4,1fj8,2aq7,2aqb,2bui,2byx,2byz,2bz3,2vb8,2vba,
FABF_BACSU	4ls8	H	SBS	4ls7,4ls8,
FABH1_VIBCH	4nhd	H	SBS	4nhd,
FABH2_VIBCH	4x0o	H	SBS	4x0o,5kp2,
FABH_MYCTU	2ahb	H	MBS	1hzp,1u6s,2qnx,2qny,2qnz,2qo0,2qo1,2qx1,
FABH_STRLI	1mzj	H	SBS	1mzj,
FABH_STRZP	5bqs	H	SBS	5bqs,
FABV_CLOAB	4eue	M	SBS	4eue,4euf,
FABV_YERPE	3zu3	H	SBS	3zu3,3zu4,3zu5,5jai,5jam,5jaq,
FADA5_MYCTU	4ubt	H	SBS	4ubt,4ubv,
FADH_ECOLI	1ps9	M	SBS	1ps9,
FADR_BACSU	3whc	H	MBS	1vi0,3whb,3whc,
FCN1_HUMAN	2wnp	H	SBS	2d39,2jhh,2jhi,2jhk,2jhl,2jhm,2wnp,
FCN3_HUMAN	2j5z	H	SBS	2j5z,2j60,2j64,
FCP1_SCHPO	3ef1	M	SBS	3ef0,3ef1,4xpz,4xq0,
FCTA_OXAFO	2vjq	H	MBS	1p5r,1t3z,1t4c,1vgq,1vgr,2vjk,2vjl,2vjm,2vjo,
FDHF_ECOLI	1fdo	M	SBS	1aa6,1fdi,1fdo,2iv2,
FECA_ECOLI	1kmo	M	SBS	1kmp,
FENR_SYNP2	2b5o	M	SBS	2b5o,
FEN_METJA	1a76	M	SBS	1a76,1a77,
FER1_AZOVI	7fd1	M	SBS	1a6l,1axq,1b0t,1b0v,1d3w,1f5b,1f5c,1fd2,1fda,1fdb,1fdd,1fer,1ff2,1frh,1fri,1frj,1frk,1frl,1frm,1frx,1ftc,1g3o,1g6b,1gao,1pc4,1pc5,2fd2,5fd1,6fd1,6fdr,7fd1,7fdr,
FET3_YEAST	1zpu	M	SBS	1zpu,
FIEF_ECOLI	3h90	H	SBS	3h90,
FIXJ_RHIME	1dbw	H	SBS	1dck,
FIXL_BRADU	4gcz	H	SBS	1dp6,1dp8,1dp9,1drm,1lsv,1lsw,1lsx,1lt0,1xj2,1xj3,1xj4,1xj6,1y28,2owh,2owj,2vv6,2vv7,2vv8,4gcz,
FKB14_HUMAN	4msp	H	SBS	4msp,
FKBA_ECOLI	1q6h	H	SBS	1q6i,
FLA_STRCT	4cqj	H	MBS	4cqj,
FMO1_SCHPO	2gv8	H	SBS	1vqw,2gv8,2gvc,
FOL1_YEAST	2bmb	M	SBS	2bmb,
FOLC_MYCTU	2vos	M	SBS	2vor,2vos,
FOLD_CAMJE	3p2o	H	SBS	3p2o,
FOLD_THEAC	3ngx	H	SBS	3ngl,
FOX2_CANTR	2et6	H	SBS	1pn4,
FPGS_LACCA	1jbw	M	SBS	1fgs,1jbv,1jbw,
FPG_ECOLI	1k82	M	SBS	1k82,
FPG_LACLC	4pd2	M	SBS	1kfv,1nnj,1pji,1pjj,1pm5,1tdz,1xc8,2xzf,2xzu,3c58,4pcz,4pd2,4pdg,4pdi,
FPG_THET8	1ee8	H	SBS	1ee8,
FPRA_METTM	2ohh	H	MBS	2ohh,2ohi,2ohj,
FPRA_MOOTA	1ycg	H	MBS	1ycg,1ych,
FPTA_PSEAE	1xkw	M	SBS	1xkw,
FRD2_SHEFN	1qo8	H	SBS	1qo8,
FRDA_SHEON	1d4c	M	SBS	1d4c,1d4d,1d4e,
FSCN1_HUMAN	3p53	M	SBS	3p53,
FTCD_PIG	1qd1	H	SBS	1qd1,
FTO_HUMAN	4ie6	M	SBS	3lfm,4cxx,4cxy,4idz,4ie0,4ie4,4ie6,4qho,4qkn,4zs2,4zs3,5dab,5f8p,
FTR_METKA	1ftr	H	MBS	2fhj,2fhk,
FTSA_STAAW	3wt0	M	SBS	3wt0,
FTSK_PSEAE	2iut	H	MBS	2iut,2iuu,
FTSZ1_METJA	1w59	H	SBS	1w5a,1w5b,2vap,
FTSZ_AQUAE	2r75	M	SBS	2r6r,2r75,
FTSZ_STAEQ	4m8i	M	SBS	4m8i,
FUCD_XANCP	2hne	H	SBS	1yey,2hne,
FUCI_ECOLI	1fui	H	MBS	1fui,
FUMC_MYCTU	4apb	H	MBS	4adl,4adm,4apb,5f91,
G0S143_CHATD	4xri	M	SBS	4xri,
G0S5R3_CHATD	4gyi	M	SBS	4gyi,
G0SD43_CHATD	4a05	M	SBS	4a05,
G0WVH3_PLARU	4d4g	M	SBS	4d4g,
G0YYQ5_CHICK	5jb2	M	SBS	5jaj,5jb2,5jbg,
G1C794_ACIBA	3udi	H	SBS	3udi,3udx,3ue0,
G1ED17_CELCE	3atg	M	SBS	3atg,
G1K3S0_CICAR	3s18	H	SBS	3s18,
G1T469_RABIT	5irn	H	SBS	5irn,
G2IKE5_9SPHN	3wr9	H	MBS	3wku,3wpm,3wr3,3wr4,3wr8,3wr9,3wra,3wrb,3wrc,
G2IN93_9SPHN	4yam	H	SBS	4yan,
G2QG48_MYCTT	5l6g	M	SBS	5k8e,5l6f,5l6g,
G3P1_STAAR	3lvf	H	SBS	3hq4,3k73,3k9q,3ksd,3ksz,3kv3,3l4s,3l6o,3lc1,3lc2,3lvf,
G3P_BORBU	3hja	H	SBS	3hja,
G3P_BRUMA	4k9d	H	SBS	4k9d,
G3P_METFE	1cf2	H	SBS	1cf2,
G6PD_LEUME	1dpg	H	SBS	1dpg,
G7CL00_MYCT3	5cgm	H	SBS	5cgm,
G7KRM5_MEDTR	5bse	H	MBS	5bsf,5bsg,5bsh,
GAL1_LACLA	1pie	M	SBS	1pie,
GAL1_PYRHO	2dei	M	SBS	2dei,2dej,
GAL1_YEAST	2aj4	M	SBS	2aj4,
GAL7_ECOLI	1gup	H	MBS	1gup,1guq,1hxp,1hxq,
GALC_MOUSE	3zr5	M	SBS	3zr5,3zr6,4ccc,4ccd,4cce,4ufh,4ufi,4ufj,4ufk,4ufl,4ufm,
GALK1_HUMAN	1wuu	H	SBS	1wuu,
GALK2_HUMAN	2a2d	M	SBS	2a2c,2a2d,
GALNS_HUMAN	4fdi	H	SBS	4fdi,4fdj,
GALRD_OCEIH	3hpf	H	SBS	2oqy,3es8,3fyy,3hpf,
GALT1_MOUSE	1xhb	M	SBS	1xhb,
GAOA_GIBZA	1k3i	M	SBS	1gof,1gog,1k3i,1t2x,2eib,2eic,2eid,2eie,2jkx,2vz1,2vz3,2wq8,
GAS2_YEAST	2w61	M	SBS	2w62,2w63,5fih,
GASHR_MARGR	2r9z	H	MBS	2r9z,2rab,
GATD_ECOLI	4uej	H	SBS	4a2c,4uej,4uek,4ueo,
GATL3_HUMAN	5gs9	H	SBS	5gs9,5i2c,
GBLPA_ARATH	3dm0	M	SBS	3dm0,
GBP1_HUMAN	1f5n	H	SBS	1f5n,2b8w,2d4h,
GCDH_HUMAN	2r0n	H	SBS	2r0n,
GCSP_SYNY3	4lhd	H	SBS	4lhc,4lhd,
GCST_HUMAN	1wsr	H	SBS	1wsv,
GCST_THEMA	1wor	M	SBS	1wor,
GFO_ZYMMO	1h6d	H	MBS	1evj,1h6d,1ofg,1rye,
GFPT1_HUMAN	2v4m	H	SBS	2v4m,
GGP_BACIE	4ktp	H	SBS	4ktp,4ktr,
GH101_STRR6	3ecq	M	SBS	3ecq,
GH31A_BACO1	5jov	M	SBS	5jov,
GLCDH_SULSF	2cdb	H	MBS	2cdb,2cdc,
GLCM_HUMAN	2v3e	H	SBS	1y7v,2nsx,2nt0,2v3d,2v3e,2vt0,2wcg,2xwd,2xwe,3gxd,3gxf,3gxi,3gxm,3ril,
GLF1_KLEPN	2bi7	H	SBS	1wam,2bi7,2bi8,3gf4,3inr,3int,3kyb,
GLGA1_RHIRD	1rzu	M	SBS	1rzu,
GLGA_ECOLI	2qzs	M	SBS	2qzs,2r4t,2r4u,3cop,3cx4,3guh,
GLGB_ECOLI	5e6z	M	SBS	4lpc,4lq1,5e6y,5e6z,5e70,
GLGB_HUMAN	5clt	M	SBS	5clt,5clw,
GLGB_ORYSJ	3aml	M	SBS	3vu2,
GLMM_FRATT	3i3w	H	SBS	3i3w,
GLMS_ECOLI	2j6h	H	MBS	1xff,1xfg,2j6h,2vf5,3ooj,
GLNA1_MYCTU	1hto	H	SBS	1hto,1htq,2wgs,
GLNA_HUMAN	2qc8	H	SBS	2qc8,
GLNA_SALTY	1f52	H	MBS	1f1h,1f52,1fpy,1lgr,2lgs,
GLO2N_ARATH	1xm8	M	SBS	1xm8,2q42,
GLO2_HUMAN	1qh5	H	SBS	1qh3,1qh5,
GLO2_SALTY	2qed	M	SBS	2qed,
GLPD_ECOLI	2qcu	M	SBS	2qcu,2r45,2r46,2r4e,2r4j,
GLPK_ENTCA	3h3n	H	SBS	1xup,3d7e,3flc,3h3n,3h3o,3h45,3h46,
GLRX2_ECOLI	4kx4	M	SBS	4kx4,
GLSK_MOUSE	4jkt	H	MBS	3ss4,3ss5,4jkt,
GLT10_HUMAN	2d7i	M	SBS	2d7i,
GLTS_SYNY3	1ofd	M	SBS	1llw,1lm1,1ofd,
GLVA_BACSU	1u8x	M	SBS	1u8x,
GOX_ASPNG	3qvp	M	SBS	1cf3,1gal,3qvp,3qvr,
GPD1L_HUMAN	2pla	H	SBS	2pla,
GPDA_ARCFU	1txg	H	SBS	1txg,
GPDA_LEIME	1n1e	H	SBS	1n1e,
GRK5_BOVIN	4wnk	M	SBS	4wnk,
GRM3_RAT	2e4v	H	SBS	2e4u,2e4v,2e4w,2e4x,
GSHR_HUMAN	2gh5	H	MBS	2gh5,3sqp,
GSHR_YEAST	2hqm	H	MBS	2hqm,
GSPG_VIBCH	4lw9	H	SBS	3fu1,4lw9,
GSP_ECOLI	2io9	H	SBS	2io7,2io8,2io9,2ioa,3a2y,3a30,3o98,
GST1_BLAGE	4q5r	H	SBS	4q5r,
GST1_ONCVO	2hnl	H	SBS	2hnl,
GST28_SCHBO	2cai	H	SBS	2c80,2f8f,
GST2_HUMAN	4mpf	H	SBS	4mpf,
GST2_YEAST	3erg	H	SBS	3erg,
GST5_CAEEL	1zl9	H	SBS	1zl9,
GSTA1_MOUSE	1f3b	H	MBS	1f3a,1f3b,
GSTM1_DERPT	4q5q	H	SBS	4q5q,
GSTM2_CHICK	1gsu	H	SBS	1c72,1gsu,
GSTO1_HUMAN	4yqu	H	SBS	4yqu,
GSTP1_MOUSE	3o76	H	SBS	1glp,1glq,1gsy,2glr,2oa7,2oac,2oad,3o76,
GSTP_ONCVO	1tu7	H	SBS	1tu7,1tu8,
GSTS1_DROME	1m0u	H	SBS	1m0u,
GST_COCIM	3lg6	H	MBS	3n5o,
GST_PLAFA	2aaw	H	MBS	1q4j,2aaw,3fr9,3frc,
GST_PROMI	2pmt	H	MBS	2pmt,
GTO2_YEAST	5lkd	H	SBS	5lkd,
GUAA_ECOLI	1gpm	H	SBS	1gpm,
GUAA_HUMAN	2vxo	H	SBS	2vxo,
GUB_CLOTH	3wvj	M	SBS	3wvj,
GUC1A_CHICK	2r2i	M	SBS	2r2i,
GUN1_ACIC1	1ece	M	SBS	1ece,
GUN2_BACSU	3pzv	M	SBS	3pzt,
GUN2_THEFU	1tml	M	SBS	2bod,2bof,2bog,
GUN4_THEFU	1tf4	M	SBS	1js4,1tf4,3tf4,4tf4,
GUN5_THEFU	2cks	M	SBS	2ckr,2cks,
GUNA_CLOTH	1kwf	M	SBS	1kwf,
GUNA_XANCP	4tuf	M	SBS	4tuf,
GUNG_CLOCE	1k72	H	SBS	1g87,1ga2,1k72,1kfg,
GUNS_CLOTM	1l1y	M	SBS	1l1y,1l2a,
GUNZ_DICD3	1egz	M	SBS	1egz,
GUX_CELFI	3cui	H	SBS	1exp,1fh7,1fh8,1fh9,1fhd,1j01,2his,3cuf,3cug,3cuh,3cui,3cuj,
GYRA_STAAU	4plb	H	MBS	4plb,5bs3,
GYRB_THET8	1kij	H	SBS	1kij,
H0W0T5_CAVPO	5dnd	H	SBS	4r8l,5dnc,5dnd,5dne,
H2L2M1_STRTE	3s3l	H	SBS	3t6s,
H2N0D4_ORYLA	3vm5	M	SBS	3vm5,
H3K096_9GAMM	3wy2	M	SBS	3wy1,3wy2,3wy4,
H6WCZ0_PAEBA	4qaw	M	SBS	4qaw,4qb1,4qb2,4qb6,
H8ZRU2_9HELO	3sqr	M	SBS	3sqr,4x4k,
H9CZL7_DEIRD	4xww	H	MBS	4xwt,4xww,
H9JFX7_BOMMO	5af0	M	SBS	5af0,
HBP_ECOLX	1wxr	M	SBS	3ak5,
HCAR_ARATH	5dqr	H	SBS	5dqr,
HCDH_PIG	3hdh	H	SBS	3hdh,
HCY2_LIMPO	1nol	H	SBS	1lla,1nol,1oxy,
HDHD2_MOUSE	2ho4	M	SBS	2ho4,
HDVD_CLOAM	1u8v	H	MBS	1u8v,
HELS_PYRFU	2zj8	M	SBS	2zj2,2zj5,2zja,
HEM3_ARATH	4htg	M	SBS	4htg,
HEM3_ECOLI	1ah5	M	SBS	1ah5,1gtk,1pda,1ypn,2ypn,
HEM3_HUMAN	3ecr	M	SBS	3ecr,3eq1,
HEMS_YEREN	2j0r	M	SBS	2j0p,
HEPB_PEDHD	2fuq	H	SBS	2fuq,2fut,3e7j,3e80,
HEPC_PEDHD	4mmh	M	SBS	4mmh,4mmi,
HFLX_SULSO	3kxi	H	SBS	2qth,3kxi,
HIS1_CAMJR	4yb6	H	MBS	4yb5,4yb6,4yb7,
HIS5_YEAST	1jvn	M	SBS	1ox4,1ox5,
HLYA_VIBCH	1xez	M	SBS	1xez,
HMAS_AMYOR	2r5v	M	SBS	2r5v,
HMCS1_HUMAN	2p8u	H	SBS	2p8u,
HMFO_METS6	4udq	M	SBS	4udp,4udq,4udr,
HMGCS_ENTFL	3v4n	H	SBS	1ysl,3v4x,
HMP_CUPNH	1cqx	H	SBS	1cqx,3ozu,3ozv,3ozw,
HMP_VIBCH	4eh1	H	SBS	4eh1,
HMWC_DESVH	1gws	M	SBS	1gws,1h29,2cvc,
HPAH_ACIBA	2jbs	H	MBS	2jbs,2jbt,
HPBD_PELBH	4h2h	H	SBS	4h2h,
HPCE_ECOLX	1gtt	M	SBS	1gtt,1i7o,
HPGDS_HUMAN	4ec0	H	SBS	1iyh,1iyi,1v40,2cvd,2vcq,2vcw,2vcx,2vcz,2vd0,2vd1,3ee2,3kxo,3vi5,3vi7,4ec0,4edy,4edz,4ee0,5ais,5aiv,5aix,
HPPD_PSEUJ	1cjx	H	SBS	1cjx,
HPPD_RAT	1sqi	H	SBS	1sqi,
HPPD_STRAW	1t47	H	SBS	1t47,
HSAA_RHOJR	2rfq	H	SBS	2rfq,
HSCB_VIBCH	4it5	H	MBS	4it5,
HSDL2_HUMAN	3kvo	M	SBS	3kvo,
HSS_BLAVI	4xqc	H	SBS	4plp,4tvb,4xq9,4xqc,4xqe,4xqg,4xr4,4xrg,
HTPG_ECOLI	1y4s	H	SBS	1y4s,2ior,
HUTU_PSEPU	1uwk	H	SBS	1uwk,1uwl,1w1u,2v7g,
HXK1_ARATH	4qs8	M	SBS	4qs7,4qs9,
HXK1_HUMAN	1qha	H	SBS	1cza,1dgk,1hkb,1qha,4f9o,4foe,4foi,4fpa,
HXKB_YEAST	1ig8	M	SBS	2yhx,
HXK_SCHMA	1bdg	M	SBS	1bdg,
HYDA_RALPI	1nfg	H	SBS	1nfg,
HYDE_THEMA	4jy8	M	SBS	4jy8,
HYEP_ENTFA	3jva	H	SBS	3jva,3kum,
HYES_HUMAN	5ak4	H	SBS	3ans,3ant,3i1y,3i28,3koo,3pdc,4c4x,4c4y,4c4z,4jnc,4x6x,4x6y,5ai4,5ak4,5aln,5alo,5alp,5alq,5alr,5alt,5alu,5alv,5alw,5alx,5aly,5alz,5am0,5am1,5am4,5am5,
HYSA_STRA3	1f1s	M	SBS	1i8q,1lxm,
I0JWN7_9BACT	4mae	H	SBS	4mae,
I1SB12_9PEZI	3rja	M	SBS	3rj8,3rja,
I1VE66_9APHY	5e9n	M	SBS	5e9n,
I1VWH9_9BACI	5a2b	M	SBS	5a2a,5a2b,5a2c,
I3NI58_GEOSE	2w8z	H	MBS	2w8z,
I3TZ89_ENTFC	4rk1	H	SBS	4rk1,
I6YEC9_MYCTU	4lmp	M	SBS	4lmp,
I7A570_PHACH	4f0b	H	SBS	4f0b,
I9VHL9_HELPX	5euf	H	SBS	5euf,
IABF_STRAW	3aki	M	SBS	3akg,3akh,3aki,
IADA_ECOLI	1po9	H	SBS	1po9,
ICLR_ECOLI	2o9a	H	SBS	2o99,2o9a,
IEMT_CLABR	5cvj	H	SBS	3reo,3tky,5cvj,5cvu,5cvv,
IF2A_HUMAN	1kl9	M	SBS	1kl9,
IF2G_PYRAB	1kjz	M	SBS	1kjz,1kk0,1kk1,1kk2,1kk3,
IF2P_AERPE	5fg3	M	SBS	5fg3,
IF2P_CHATD	4n3n	M	SBS	4ncl,4ncn,4tmt,4tmv,4tmw,4tmx,4tmz,4tn1,
IF2P_METTH	1g7s	M	SBS	1g7s,1g7t,
IF2_THET8	4kjz	M	SBS	4b43,4b44,4b47,4b48,4kjz,
IGHG_RABIT	2vuo	H	SBS	2vuo,
ILV5_ORYSJ	3fr8	H	SBS	3fr7,3fr8,
ILVB_KLEPN	1ozh	H	MBS	1ozh,
ILVB_YEAST	5fem	H	MBS	1jsc,1n0h,1t9a,1t9b,1t9c,1t9d,5fem,
ILVC_IGNAA	5e4r	H	MBS	4xdz,5e4r,
ILVC_SLAES	4kqx	H	MBS	4kqw,4kqx,
ILVC_UNCAG	4xdy	H	MBS	4xdy,
ILVH_ECOLI	2f1f	H	SBS	2f1f,
IMAND_CLOB8	3s47	H	SBS	3s47,
INU2_ASPFI	3sc7	M	SBS	3rwk,3sc7,
INUE_ASPAW	1y4w	M	SBS	1y9g,
IOLG_BACSU	4l8v	H	SBS	4l8v,
IOLG_SALTY	3ec7	H	SBS	3ec7,
IPNS_EMENI	1odm	H	SBS	1bk0,1blz,1hb1,1hb2,1hb3,1hb4,1ips,1obn,1oc1,1odm,1odn,1qiq,1qje,1qjf,1uzw,1w03,1w04,1w05,1w06,1w3v,1w3x,2bjs,2bu9,2ivi,2ivj,2jb4,2vbp,2vcm,2ve1,2wo7,2y60,3zku,3zky,3zoi,4bb3,
IPT_HUMLU	3a8t	M	SBS	3a8t,
IPUA_ASPNG	1x0c	M	SBS	1wmr,1x0c,2z8g,
ISOA_PSEAY	1bf2	M	SBS	1bf2,
ISPE_ECOLI	2ww4	H	SBS	2ww4,
ISPE_MYCTU	3pye	M	SBS	3pye,3pyf,3pyg,
ISPS_POPCN	3n0f	M	SBS	3n0g,
IVD_HUMAN	1ivh	H	MBS	1ivh,
J7H1A1_9ACTN	5buk	M	SBS	5buk,
J9UN47_GIBZA	4psr	M	SBS	4psr,
J9VFT1_CRYNH	5k8f	M	SBS	5ifi,5k85,5k8f,
K0IE77_PETMA	4k5u	H	SBS	4k5u,4k79,
K1QRB6_CRAGI	5idb	H	SBS	5ida,5idb,
K2MB66_9RHIZ	4ras	M	SBS	4ras,
K4DIE3_ENTQU	3u0k	H	SBS	3u0k,4ik1,
K4L7X3_9BURK	5ahs	H	SBS	5ahs,
K9L0H1_9BACI	3wdh	M	SBS	3wdh,3wdi,3wdj,
K9L8F3_MALCI	3vm7	M	SBS	3vm7,
K9TLZ5_9CYAN	4yut	H	SBS	4yut,
KAMA_CLOSU	2a5h	H	MBS	2a5h,
KAPR_YEAST	3of1	M	SBS	3of1,
KARG_ANTJA	4rf6	M	SBS	4rf8,
KASM_ARATH	2ix4	H	SBS	2ix4,
KATG_BURP1	5sxw	H	SBS	5l02,5l05,5sw4,5sw5,5sw6,5sx0,5sx1,5sx2,5sx3,5sx6,5sx7,5sxq,5sxr,5sxs,5sxt,5sxw,5sxx,5syh,5syi,5syj,5syk,5syl,5syu,5syv,5syw,5syy,
KC1G3_HUMAN	4g17	M	SBS	2chl,2izr,2izs,2izt,2izu,4g16,4g17,4hgl,4hgs,
KCC2A_HUMAN	2vz6	H	SBS	2vz6,
KCNK2_HUMAN	4twk	H	MBS	4twk,
KCRS_HUMAN	4z9m	M	SBS	4z9m,
KDM4E_HUMAN	2w2i	M	SBS	2w2i,
KDPE_ECOLI	4kny	H	SBS	1zh2,1zh4,
KEFC_ECOLI	3l9w	H	MBS	3eyw,3l9w,3l9x,
KES1_YEAST	1zhx	H	SBS	1zht,1zhw,1zhx,1zhy,1zhz,3spw,4f4b,4fes,4jch,
KHSE_METJA	1h74	H	SBS	1fwk,1h74,
KPRS_METJA	1u9y	H	MBS	1u9z,
KPRS_SULSO	4twb	H	MBS	4twb,
KPRS_THEVO	3mbi	H	MBS	3lpn,3lrt,3mbi,
KPYK_LEIME	3hqp	H	SBS	3hqp,
KPYR_HUMAN	4ima	H	SBS	2vgb,2vgf,2vgg,2vgi,4ima,4ip7,
KRDE_METCA	3rit	H	SBS	3rit,3ro6,
KS6B1_HUMAN	4l44	H	SBS	3a60,3a62,3we4,3wf5,3wf6,3wf7,3wf8,3wf9,4l3j,4l3l,4l42,4l44,4l45,4rlo,4rlp,
KSA_ARATH	3pya	M	SBS	3pya,3pyb,4lix,
KTRC_SCHMA	4woe	M	SBS	4woe,
L0N7E5_BETVU	3wen	M	SBS	3w37,3wel,3wem,3wen,3weo,
L7N4Y2_MYCTO	4i9f	H	SBS	4i9f,
LAC1_MELAO	2q9o	H	SBS	1gw0,2ih8,2ih9,2q9o,3dkh,3fu7,3fu8,3fu9,3qpk,
LACI_ECOLI	4rzs	H	SBS	1tlf,2p9h,3edc,
LAPB_ECO57	4zlh	H	SBS	4zlh,
LCFCS_THET8	1ult	H	SBS	1v25,1v26,
LDHA_RAT	5es3	H	MBS	4aj1,4aj2,4aj4,4aje,4ajh,4aji,4ajj,4ajk,4ajl,4ajn,4ajo,4al4,5es3,
LDH_LACPE	1ez4	H	SBS	1ez4,
LDH_THET8	2xxj	H	SBS	2v7p,2xxj,3zzn,
LDOX_ARATH	1gp6	M	SBS	1gp4,1gp5,1gp6,2brt,
LDT2_MYCTO	3tx4	M	SBS	3u1q,
LEC_PARPC	1zgs	H	SBS	1zgs,
LED2_PHYAM	1uha	M	SBS	1uha,
LEG9_HUMAN	3wv6	H	SBS	2eak,2eal,2yy1,2zhk,2zhl,2zhm,2zhn,3lse,3nv3,3nv4,3wlu,3wv6,
LEPA_AQUAE	2ywf	M	SBS	2ywf,2ywg,2ywh,
LEU1_MYCTU	3hps	H	MBS	1sr9,3fig,3hps,3hpz,3hq1,3u6w,
LEU1_NEIMB	3rmj	H	SBS	3rmj,
LHPP_HUMAN	2x4d	H	SBS	2x4d,
LIG8_PHACH	1b80	M	SBS	1b80,1b82,1b85,
LIPR2_HUMAN	2oxe	M	SBS	2oxe,
LIP_THELA	5ap9	H	SBS	1gt6,4flf,4gbg,4ghw,4gi1,4glb,4kjx,4n8s,4s0x,
LKHA4_YEAST	2xpy	M	SBS	2xpy,2xpz,2xq0,
LMBL2_HUMAN	3f70	H	SBS	3f70,
LMO4_MOUSE	2dfy	M	SBS	1rut,2dfy,
LNPA_BIFL2	2zus	H	SBS	2zut,2zuv,
LOVC_ASPTE	3b70	M	SBS	3b6z,3b70,3gqv,
LOX15_PIG	3rde	M	SBS	3rde,
LOX3_SOYBN	1no3	M	SBS	1hu9,1ik3,1jnq,1lnh,1n8q,1no3,1rov,1rrh,1rrl,
LOX5_HUMAN	3o8y	M	SBS	3o8y,3v92,3v98,3v99,
LPLD_BACSU	3fef	H	SBS	3fef,
LPTB_ECOLI	4p32	H	SBS	4p31,4p32,
LPXA_PSEA7	5dep	H	MBS	5dep,5dg3,
LPXD_CHLTR	2iu8	H	MBS	2iu8,2iua,
LSD19_STRLS	3rga	M	SBS	3rga,4rzm,
LUCI_PHOPY	5dv9	M	SBS	1ba3,3ies,3rix,4e5d,4g36,4g37,5dwv,5kyt,5kyv,
LVHK2_ERYLH	4r3a	M	SBS	4r38,4r39,4r3a,
LVHTH_ERYLH	3p7n	M	SBS	3p7n,
LX15B_HUMAN	4nre	M	SBS	4nre,
LYN_MOUSE	2zva	M	SBS	2zv8,2zv9,2zva,
LYS9_MAGO7	1e5q	H	SBS	1e5q,
LYSR_OENOB	3co8	H	SBS	3co8,
M1E1E9_CELCE	4aq0	M	SBS	4aq0,
M2GD_RAT	4p9s	M	SBS	4p9s,
M3TP73_ENTHI	4kuj	M	SBS	4kuj,4nl0,
M4GGR5_9PEZI	4b7a	H	MBS	4aue,4b7a,
M4VRJ6_CANPA	4oaq	H	SBS	4oaq,
MAAL_CLOTT	3zvi	H	SBS	1kcz,3zvh,3zvi,
MALK_THELN	1g29	H	MBS	1g29,
MALQ_THELN	1k1x	M	SBS	1k1w,1k1x,1k1y,
MALX3_YEAST	3aj7	M	SBS	3a47,3a4a,3aj7,3axh,3axi,
MAN2_DROME	3bvx	M	SBS	1hty,1hww,1hxk,1ps3,1qwn,1qwu,1qx1,1r33,1r34,1tqs,1tqt,1tqu,1tqv,1tqw,2alw,2f18,2f1a,2f1b,2f7o,2f7p,2f7q,2f7r,2fyv,2ow6,2ow7,3blb,3bub,3bud,3bui,3bup,3buq,3bvt,3bvu,3bvv,3bvw,3bvx,3cv5,3czn,3czs,3d4y,3d4z,3d50,3d51,3d52,3ddf,3ddg,3dx0,3dx1,3dx2,3dx3,3dx4,3ejp,3ejq,3ejr,3ejs,3ejt,3eju,
MAND2_CAUCR	3vcn	H	SBS	3vcn,
MAOM_HUMAN	1gz3	H	MBS	1do8,1efk,1efl,1gz3,1gz4,1pj2,1pj3,1pj4,1pjl,
MBL1_RAT	1afb	H	SBS	1afa,1afb,1afd,1bch,1bcj,1fif,1fih,1kmb,1kwt,1kwu,1kwv,1kww,1kwx,1kwy,1kwz,1kx0,1kx1,1msb,1rtm,2kmb,2msb,3kmb,4kmb,
MCJD_ECOLX	4pl0	H	MBS	4pl0,
MCP1_ECOLI	3zx6	H	SBS	3atp,
MCR1_ECOLX	5lrn	H	SBS	5gov,5lrm,5lrn,
MCR_SULTO	4dpl	H	SBS	4dpk,4dpl,
MDHC_PIG	5mdh	H	SBS	4mdh,5mdh,
MDHM_HUMAN	2dfd	H	SBS	2dfd,4wle,4wlf,4wlo,4wlu,4wlv,
MDHP1_SORBI	7mdh	H	SBS	7mdh,
MDH_CHLTE	1guz	H	SBS	1guz,
MDH_HALMA	4jco	H	SBS	1o6z,
MDL2_PRUDU	1ju2	M	SBS	1ju2,3gdn,3gdp,
MDLA_PENCY	5ch8	M	SBS	5ch8,
MDLC_PSEPU	2v3w	H	MBS	1mcz,2v3w,3fzn,4jub,4juc,4juf,4k9n,4k9o,4k9p,5dei,
MELK_HUMAN	4ixp	H	MBS	4bky,4bkz,4bl1,4d2t,4d2v,4d2w,4ump,4umq,4umt,4umu,5ih8,5ih9,5iha,5ihc,
MEND_BACSU	2x7j	H	MBS	2x7j,
MEND_ECOLI	5ej8	H	MBS	2jla,2jlc,3hww,3hwx,5ej4,5ej5,5ej6,5ej7,5ej8,5ej9,5eja,5ejm,
MENE_BACSU	5bus	H	SBS	5buq,5bur,5bus,
MENE_ECOLI	5c5h	M	SBS	5c5h,
MEP1B_HUMAN	4gwm	H	SBS	4gwm,
MERB_ECOLX	3fn8	M	SBS	3f0p,3f2f,3f2h,3fn8,5c0t,5c0u,5dsf,
MERR_PSEAI	5crl	H	SBS	5crl,
MET3_YEAST	1r6x	H	SBS	1r6x,
MET8_YEAST	1kyq	H	SBS	1kyq,
METE1_ARATH	1u1u	M	SBS	1u1u,
METE_STRMU	3t0c	M	SBS	3t0c,
METE_THEMA	1t7l	M	SBS	1t7l,3bq6,
METK_MYCA1	3s82	H	SBS	3s82,
MFN1_HUMAN	5gnr	M	SBS	5gnr,5gns,5gnt,
MGDG1_ARATH	4wyi	M	SBS	4x1t,
MGMT_HUMAN	1eh6	M	SBS	1eh6,1eh7,1eh8,
MGTA_THEMA	1lwj	H	SBS	1lwh,1lwj,
MGTE_ENTFA	2oux	H	SBS	2oux,
MGTE_THET8	2zy9	H	SBS	2zy9,4u9n,
MICA1_MOUSE	4txi	M	SBS	2bra,2bry,2c4c,4txi,4txk,
MIRO_DROME	4c0k	M	SBS	4c0j,4c0k,
MLE_DROME	5aor	M	SBS	5aor,
MMCR_STRLA	3gwz	H	SBS	3gwz,3gxo,
MMP7_HUMAN	1mmr	H	SBS	1mmp,1mmq,1mmr,
MNMC_YERPE	3pvc	M	SBS	3pvc,
MNMG_AQUAE	2zxi	H	SBS	2zxi,
MNTR_BACSU	2ev6	H	SBS	1on1,1on2,2ev0,2ev5,2ev6,2f5d,2f5e,2f5f,3r60,3r61,4hv5,4hx4,
MOAA_STAA8	1tv8	H	SBS	1tv7,1tv8,2fb2,2fb3,
MODE_ECOLI	1b9m	H	MBS	1h9r,1h9s,1o7l,
MPGP_PYRHO	2zos	M	SBS	1wzc,
MS116_YEAST	3i5x	M	SBS	3i5x,3i5y,3i61,3i62,3sqw,3sqx,4tyn,4tyw,4tyy,4tz0,
MSHD_MYCTU	2c27	M	SBS	1ozp,1p0h,2c27,
MTHK_METTH	4l75	H	SBS	2aef,3kxd,3rbx,4l73,4l74,4l75,4l76,
MTMC1_METBA	3ezx	M	SBS	3ezx,
MTMR1_HUMAN	5c16	M	SBS	5c16,
MTNW_GEOKA	2oem	H	SBS	2oej,2oek,2oel,2oem,
MTRA_MYCTU	2gwr	M	SBS	2gwr,3nhz,
MTRR_HUMAN	2qtl	M	SBS	2qtl,2qtz,
MTTA_THEAQ	2np6	M	SBS	1g38,2ibs,2ibt,2ih2,2ih4,2ih5,2jg3,2np6,2np7,
MURB_BACLD	4pyt	M	SBS	4pyt,
MURB_ECOLI	2q85	M	SBS	1mbb,1uxy,2mbr,2q85,
MURB_PSEAE	4jay	M	SBS	4jay,4jb1,
MURB_STAAU	1hsk	M	SBS	1hsk,
MURB_THET8	2gqt	M	SBS	2gqt,2gqu,
MURB_VIBCH	3i99	M	SBS	3i99,
MURC_HAEIN	1gqy	H	SBS	1gqy,1p31,1p3d,
MURD_ECOLI	2jfg	M	SBS	1eeh,1uag,2jfg,2uag,2xpc,3uag,4uag,5a5f,
MURE_ECOLI	1e8c	M	SBS	1e8c,
MURE_THEMA	4bub	M	SBS	4bub,
MURG_ECOLI	1f0k	H	SBS	1nlm,
MURG_PSEAE	3s2u	M	SBS	3s2u,
MUTA_HUMAN	3bic	H	SBS	2xiq,
MUTY_ECOLI	1kg5	H	SBS	1kg2,1kg3,1kg4,1kg5,1kg6,1kg7,1kqj,1mud,1wef,1weg,1wei,
MUTY_GEOSE	4ypr	M	SBS	1rrq,1rrs,1vrl,3fsp,3g0q,4yoq,4yph,4ypr,5dpk,
MVL_MICVR	1zhs	H	SBS	1zhs,
MYCG_MICGR	2y5n	H	SBS	2y46,2y5n,2y5z,2y98,2yca,2ygx,3zsn,4aw3,
MYH7_HUMAN	4pa0	H	SBS	4db1,4pa0,
MYP0_HUMAN	3oai	M	SBS	3oai,
NADB_ECOLI	1knr	H	SBS	1knp,1knr,
NADB_SULTO	2e5v	M	SBS	2e5v,
NADC_HUMAN	4kwv	H	SBS	4kww,5ayz,
NADC_MYCTU	1qpo	H	MBS	1qpn,1qpq,1qpr,
NADC_SALTY	1qap	H	SBS	1qap,
NAGAB_HUMAN	4do4	H	MBS	3h54,3h55,3igu,4do4,4do5,4do6,
NAGL_RALSP	2v6k	H	MBS	2jl4,2v6k,
NAGZ_BACSU	4gyj	M	SBS	3nvd,4gyj,4gyk,
NALDL_HUMAN	4twe	H	SBS	4twe,
NAM7_YEAST	2xzl	M	SBS	2xzl,
NANB_STRPN	2jkb	M	SBS	2jkb,2vw1,2vw2,4foq,4fov,4fow,4foy,4fp2,4fp3,4fpc,4fpe,4fpf,4fpg,4fph,4fpj,4fpk,4fpl,4fpo,4fpy,4fq4,4xe9,4xhb,4xhx,4xik,4xil,4xj9,4xja,4xju,4xjw,4xjz,4xma,4xog,4xyx,
NANH_MICVI	1w8o	M	SBS	1eus,1euu,1w8n,1w8o,1wcq,2ber,2bzd,
NANH_VIBCH	1kit	M	SBS	1kit,1w0o,1w0p,2w68,
NANL_MACDE	2sli	M	SBS	1sli,2sli,3sli,4sli,
NAOX_STRP6	2bc0	H	MBS	2bc0,2bc1,2bcp,
NAO_FUSOX	3d9d	H	MBS	2c0u,2c12,2reh,2zaf,3d9d,3d9e,3d9f,3d9g,3fcj,
NAO_PODAN	3mkh	H	MBS	3mkh,
NAPA_DESDA	2v45	M	SBS	2jim,2jio,2jip,2jiq,2jir,2nap,2v3v,2v45,
NAPE_ENTFA	1nhp	H	SBS	1joa,1nhp,1nhq,1nhr,1nhs,1npx,2npx,
NB5R3_PIG	3w5h	M	SBS	1ndh,3w2e,3w2f,3w2g,3w2h,3w2i,3w5h,
NCALD_BOVIN	1bjf	H	SBS	1bjf,
NCASE_PSEAE	2zxc	M	SBS	2zxc,
NCPR_HUMAN	3qfc	M	SBS	1b1c,3fjo,3qe2,3qfc,3qfr,3qfs,3qft,5emn,5fa6,
NCPR_YEAST	2bn4	M	SBS	2bn4,2bpo,3fjo,
NCSB1_STRCZ	3i58	H	SBS	3i53,3i58,3i5u,
NEPU1_THEVU	1ji1	M	SBS	1izj,1izk,1ji1,1uh2,1uh3,1uh4,2d0f,2d0g,2d0h,
NEPU2_THEVU	1wzl	H	SBS	1ji2,1vb9,1vfm,1vfo,1wzk,1wzl,2d2o,3a6o,
NEPU_GEOSE	1j0h	H	SBS	1j0h,1j0i,1j0j,
NEP_RABIT	4xbh	H	SBS	4xbh,4zr5,
NET4_MOUSE	4wnx	M	SBS	4wnx,
NIKR_ECOLI	1q5v	H	MBS	1q5y,3bkt,
NIKR_HELPY	2wvf	H	SBS	2wvf,3lgh,
NIRS_PSEAE	1gjq	H	MBS	1bl9,1gjq,1n15,1n50,1n90,1nir,1nno,
NIR_ACHCY	1nia	H	SBS	1nia,1nib,1rzp,1rzq,2avf,
NIR_SPIOL	2akj	M	SBS	2akj,
NMT2_HUMAN	4c2x	M	SBS	4c2x,
NMT_ASPFU	4qbj	M	SBS	4cav,4caw,4cax,4qbj,4uwi,4uwj,
NMT_CANAL	1iyk	H	SBS	1iyk,
NOE1_HUMAN	4xat	M	SBS	4xat,
NOR_FUSOX	1jfb	M	SBS	1cl6,1cmj,1cmn,1ehe,1ehf,1ehg,1f24,1f25,1f26,1ged,1gei,1gej,1jfb,1jfc,1rom,1ulw,1xqd,2rom,
NPRE_BACCE	1npc	M	SBS	1esp,1npc,
NRNA_MYCTU	5cet	H	SBS	5cet,5jju,
NRX1A_BOVIN	3r05	M	SBS	2h0b,2r16,3asi,
NSAR_BACCR	2p88	H	SBS	2p88,
NSHR_STRAS	3nk7	H	MBS	3nk7,
NTCA_NOSS1	3la7	H	MBS	3la2,3la3,
NTPK_ENTHA	2bl2	H	SBS	2bl2,2cyd,2db4,
O01378_BOMMO	4d26	M	SBS	4d25,4d26,
O04941_AEGTA	1gwc	M	SBS	1gwc,
O05935_PSEPU	1z01	H	SBS	1z01,1z02,1z03,
O08355_PSEFL	1lj8	M	SBS	1lj8,1m2w,
O16G1_BACSU	4m8u	M	SBS	4m56,4m8u,4maz,4mb1,
O17762_CAEEL	3k6j	M	SBS	3k6j,
O20960_CRYPA	4yis	M	SBS	4yis,
O27779_METTH	1i36	H	SBS	1i36,
O28514_ARCFU	3loq	M	SBS	3loq,
O29873_ARCFU	4jdp	H	SBS	3qgm,4jdp,
O29988_ARCFU	4kpp	M	SBS	4kpp,
O30989_PSEFL	1yio	M	SBS	1yio,1zn2,
O33839_THEMT	1xje	H	MBS	1xje,1xjf,1xjg,1xjj,1xjk,1xjm,1xjn,3o0n,3o0o,3o0q,
O50112_PYRHO	3af5	M	SBS	3af5,3af6,
O52575_SELRU	3c2u	H	SBS	3c2u,
O53146_MYCTU	4rvu	H	SBS	4rvu,
O54180_STRCO	2id3	H	SBS	2id3,
O58246_PYRHO	2e5f	H	SBS	2df8,2e5f,
O58346_PYRHO	1ion	M	SBS	1ion,
O58651_PYRHO	1wqa	M	SBS	1wqa,
O58802_PYRHO	4xb1	H	SBS	4xb1,4xb2,
O59029_PYRHO	2dvm	H	SBS	2dvm,
O59284_PYRHO	4r16	H	MBS	4r16,
O59312_PYRHO	3abi	H	SBS	3abi,
O59622_PYRHO	1zjj	H	SBS	1zjj,
O61996_BOMMO	4e8h	H	SBS	4e8h,
O62140_CAEEL	5k3i	H	MBS	5k3i,
O66264_9CELL	3act	H	MBS	2cqs,2cqt,3acs,3act,3afj,3qfy,3qfz,3qg0,
O66375_9GAMM	4r84	M	SBS	4r83,4r84,4r9v,
O66551_AQUAE	3dzd	H	SBS	3dzd,
O66837_AQUAE	3efr	H	SBS	3efr,3efs,
O68212_ACTNA	3qdh	M	SBS	3qdh,
O68424_BACFG	4on1	M	SBS	4on1,
O68880_PSEAI	4imh	M	SBS	4mf9,
O68975_YEREN	2uvf	M	SBS	2uvf,
O69755_PSEAI	1t9m	H	MBS	1t9m,
O76183_AMPCA	2c9e	M	SBS	2c9e,
O85672_THETR	1lf6	M	SBS	1lf9,
O86049_BACFG	3p24	M	SBS	3p24,
O86099_PSEHA	1tvn	H	SBS	1tvp,
O86516_STRCO	2wco	M	SBS	2wco,2wda,
O86842_STRCO	5a0t	M	SBS	5a0t,5a0v,
O94219_PLEER	3fim	M	SBS	3fim,
O96048_LUMTE	2zqn	M	SBS	2drz,2ds0,2zqn,2zqo,
O96445_TRIVA	4uul	H	SBS	4uun,
O97366_HOLDI	2olg	M	SBS	2olg,
O97389_HELAM	1jqg	M	SBS	1jqg,
OAS1_HUMAN	4ig8	M	SBS	4ig8,
OBG_BACSU	1lnz	M	SBS	1lnz,
OCP_SYNY3	4xb5	H	SBS	3mg1,3mg2,3mg3,4xb4,4xb5,
ODO1_ECOLI	2jgd	H	SBS	2jgd,
OGFD1_HUMAN	4nhy	M	SBS	4nhx,4nhy,
OGG1_HUMAN	2xhi	M	SBS	1hu0,1lwv,1lww,1m3q,1yqk,1yql,1yqm,1yqr,2i5w,2nob,2noe,2nof,2noh,2noi,2nol,2noz,2xhi,3ktu,
OL4AG_CELJU	4b9z	H	SBS	4b9z,5i23,5i24,
OLA1_HUMAN	2ohf	M	SBS	2ohf,
OPUAC_BACSU	3chg	M	SBS	3chg,
OTC1_ECOLI	1duv	H	SBS	1duv,2otc,
OTC_BACAN	4nf2	H	SBS	4nf2,
OTC_MYCTU	2i6u	H	SBS	2i6u,
OX2R_HUMAN	4s0v	M	SBS	4s0v,
OXSM_HUMAN	2iwz	H	SBS	2iwz,
P3H2_STRSQ	1e5r	H	SBS	1e5s,
P53_MOUSE	2p52	H	SBS	1hu8,2geq,2ioi,2iom,2ioo,
P73510_SYNY3	2vqa	H	SBS	2vqa,
P74569_SYNY3	3l76	H	SBS	3l76,
P84131_GEOSE	1r2z	M	SBS	1l1t,1l1z,1l2b,1l2c,1r2y,1r2z,2f5n,2f5o,2f5p,2f5q,2f5s,3go8,3gp1,3gpp,3gpu,3gpx,3gq3,3gq4,3gq5,3jr4,3jr5,3sar,3sas,3sat,3sau,3sav,3saw,3sbj,3u6c,3u6d,3u6e,3u6l,3u6m,3u6o,3u6p,3u6q,3u6s,4g4n,4g4o,4g4q,4g4r,
P84141_ARTAU	1rwh	M	SBS	1rwc,1rwf,1rwg,1rwh,
P84147_STRSM	1v0w	M	SBS	1v0r,1v0t,1v0u,1v0v,1v0w,1v0y,
P90613_TOXGO	1pzh	H	SBS	1pzf,1pzg,1pzh,3om9,
P93157_GOSHI	1n00	M	SBS	3brx,
P95708_STAAU	3ojo	H	MBS	3ojl,3ojo,
P96896_MYCTO	2vbw	H	SBS	2vbw,2vbx,2vby,2vbz,2vc0,2vc1,
PA24A_HUMAN	1cjy	M	SBS	1cjy,1rlw,
PA24D_HUMAN	5iz5	M	SBS	5ixc,
PACN2_HUMAN	3abh	H	SBS	3aco,3haj,3q0k,
PACN3_MOUSE	3m3w	H	SBS	3qe6,
PAG15_HUMAN	4x97	M	SBS	4x91,4x97,
PANE_ECOLI	1yjq	M	SBS	1yjq,1yon,2ofp,
PAN_PYRHO	5eqt	M	SBS	5eqt,
PAOX_ARTGO	3x42	H	MBS	1iqx,1iqy,1iu7,1ivu,1ivv,1ivw,1ivx,1ui7,1ui8,1w4n,1wmn,1wmo,1wmp,2cfd,2cfg,2cwt,2cwu,2cwv,2d1w,2e2u,2e2v,2yx9,2zl8,3amo,3kii,3x3y,3x3z,3x41,3x42,
PAPA3_CARPA	1ppo	M	SBS	1meg,
PAPOA_BOVIN	1q79	M	SBS	1f5a,1q78,1q79,
PAPS1_HUMAN	1xnj	H	MBS	1x6v,1xjq,1xnj,2ofw,2ofx,2pey,2pez,2qjf,
PARE_ECOLI	1s16	M	SBS	1s14,1s16,3fv5,4hz0,
PARE_FRATH	4hxz	M	SBS	4hxz,4hy1,4hym,4kqv,
PARN_HUMAN	2a1s	H	SBS	3ctr,
PARP3_HUMAN	4gv4	M	SBS	3c49,3c4h,3fhb,4gv0,4gv2,4gv4,4l6z,4l70,4l7l,4l7n,4l7o,4l7p,4l7r,
PAT_MYCTU	4ava	M	SBS	4ava,4avb,4avc,
PBPB_ECOLI	3vma	H	SBS	3vma,5hl9,
PBPX_STRR6	1pyy	M	SBS	1pyy,
PCDB8_MOUSE	5dzy	H	SBS	5dzy,
PCKGC_HUMAN	1nhx	M	SBS	1khb,1khe,1khf,1khg,1m51,1nhx,2gmv,
PCKG_MYCTA	4wpt	M	SBS	4wie,4wiu,4wl8,4wou,4wpt,4wpu,4wpv,5i67,
PCNA1_SULTO	1ud9	M	SBS	1ud9,
PCP1_AMPCA	1ppr	H	MBS	1ppr,
PCPR_SPHCR	4rpo	H	MBS	4rpn,4rpo,
PCY2_HUMAN	4xsv	M	SBS	3elb,4xsv,
PDC1_KLULA	2vjy	H	MBS	2vjy,2vk4,
PDC_ZYMMO	2wva	H	MBS	1zpd,2wva,2wvg,3oe1,4zp1,
PDE1B_HUMAN	5b25	M	SBS	1taz,4npv,4npw,5b25,
PDH1_LEUMG	4h7u	M	SBS	4h7u,
PDK4_HUMAN	3d2r	H	SBS	2e0a,2zdx,2zdy,2zkj,3d2r,
PDP_GEOSE	1brw	H	SBS	1brw,
PDR16_YEAST	4fmm	H	SBS	4fmm,4j7q,
PDR_BURCE	2pia	M	SBS	2pia,
PDTAR_MYCTU	1s8n	M	SBS	1s8n,
PDX3_YEAST	1ci0	H	MBS	1ci0,
PDXB_PSEAE	2o4c	H	SBS	2o4c,
PDXB_SALTY	3oet	H	SBS	3oet,
PDXH_ECOLI	1wv4	H	MBS	1wv4,
PEM1_PHACH	3m5q	M	SBS	1mn1,1mn2,1mnp,1yyd,1yyg,1yzp,1yzr,3m5q,3m8m,
PEPD_HUMAN	2iw2	H	SBS	2okn,
PEPQ_PYRHO	1wy2	H	SBS	1wy2,
PERF_MOUSE	3nsj	M	SBS	3nsj,4y1s,4y1t,
PER_ARTRA	2e+39	M	SBS	1arp,1aru,1arv,1arw,1arx,1ary,1c8i,1ck6,1gza,1gzb,1hsr,2e39,2e3a,2e3b,
PF41_PLAF7	4ys4	M	SBS	4ys4,
PFKAP_HUMAN	4u1r	H	MBS	4u1r,4xz2,
PFLB_ECOLI	1cm5	H	MBS	1cm5,1h18,1mzo,3pfl,
PGAB_ECOLI	4f9j	M	SBS	3vus,4f9d,4f9j,4p7n,4p7q,4p7r,
PGH2_HUMAN	5f1a	H	SBS	5f19,5f1a,5ikq,5ikr,5ikt,5ikv,5kir,
PGKT_THEMA	1vpe	H	SBS	1vpe,
PGM1_HUMAN	5epc	M	SBS	5epc,5f9c,
PGM1_PARTE	1kfq	H	SBS	1kfi,1kfq,
PGMI_PYRAE	1tzb	H	SBS	1tzc,1x9h,1x9i,
PGP_MOUSE	4bkm	H	SBS	4bkm,
PGP_THEAC	1l6r	H	SBS	1kyt,1l6r,
PH4H_HUMAN	4anp	H	MBS	1dmw,1pah,1tdw,1tg2,3pah,4anp,4pah,5fii,5pah,
PHF1_CLOPA	4xdd	H	SBS	1c4a,1c4c,1feh,3c8y,4xdc,4xdd,5byq,5byr,5bys,
PHHY_TRICU	1pn0	H	SBS	1foh,1pn0,
PHLC_CLOPF	1kho	M	SBS	1kho,
PHNF_ECOLI	2fa1	H	SBS	2fa1,
PHOU2_THEMA	1sum	M	SBS	1sum,
PHR_SYNP6	1qnf	H	SBS	1owl,1owm,1own,1owo,1owp,1qnf,
PHR_THET8	2j07	M	SBS	1iqr,1iqu,2j07,2j08,2j09,
PHSA_STRAT	3gyr	H	SBS	3gyr,
PIMA_MYCS2	2gek	M	SBS	2gej,2gek,4n9w,
PIMB_CORGL	3okp	M	SBS	3okc,3okp,
PIR_HUMAN	4ewe	M	SBS	1j1l,3acl,4ero,4ewa,4ewd,4ewe,4gul,4hlt,
PK3C3_HUMAN	4uwh	M	SBS	3ls8,4oys,4ph4,4uwf,4uwg,4uwh,4uwk,4uwl,5anl,5enn,
PK3CD_MOUSE	5ae9	M	SBS	2wxf,2wxg,2wxh,2wxi,2wxj,2wxk,2wxl,2wxm,2wxn,2wxo,2wxp,2wxq,2x38,4ajw,4v0i,4xe0,5ae8,5ae9,5is5,5t7f,5t8i,
PK3CG_PIG	1e7u	M	SBS	1e7u,1e7v,1e8w,1e8x,1e90,
PKNG_MYCTU	2pzi	M	SBS	2pzi,4y0x,4y12,
PKS11_MYCTU	4jap	H	SBS	4jao,4jap,4jaq,4jd3,
PLCD1_RAT	1djx	M	SBS	1djg,1djh,1dji,1djw,1djx,1djy,1djz,1mai,
PLED_CAUCN	2v0n	H	MBS	1w25,2v0n,2wb4,
PLSB_CUCMO	1k30	M	SBS	1iuq,
PLYL_DICD3	1ru4	M	SBS	1ru4,
PMGE_HUMAN	2hhj	H	SBS	2a9j,2f90,2h4x,2h4z,2h52,2hhj,
PNGF_ELIMR	1pnf	M	SBS	1pnf,
POBR_ACIAD	5hpf	M	SBS	5hpi,
POLH_YEAST	3oha	M	SBS	2wtf,2xgp,2xgq,3mfh,3mfi,3oha,3ohb,
POR_DESAF	2c42	H	SBS	1b0p,1kek,2c3m,2c3o,2c3p,2c3u,2c3y,2c42,2uza,
POXB_ECOLI	3eya	H	MBS	3eya,
POXB_LACPL	1y9d	H	MBS	1y9d,
PPAC_METJA	2eb0	H	SBS	2eb0,
PPAC_STAAM	4rpa	H	SBS	4rpa,
PPAC_STRMU	1i74	H	SBS	1i74,
PPAF1_IPOBA	1xzw	H	SBS	1xzw,
PPARD_HUMAN	3gwx	H	MBS	1gwx,1y0s,2awh,2b50,2baw,2j14,2q5g,2xyj,2xyx,2znq,3d5f,3dy6,3et2,3gwx,3gz9,3peq,3sp9,3tkm,
PPBD_BACSU	2yeq	M	SBS	2yeq,
PPCE_HUMAN	3ddu	M	SBS	3ddu,
PPK_ECOLI	1xdp	H	SBS	1xdp,
PPM1B_HUMAN	2p8e	M	SBS	2p8e,
PPO_VITVI	2p3x	M	SBS	2p3x,
PPP5_RAT	4ja9	M	SBS	4ja7,4ja9,
PPT1_YEAST	3icf	H	SBS	3icf,
PPX1_YEAST	2qb7	M	SBS	2qb6,2qb7,2qb8,
PQSD_PSEAE	3h77	H	SBS	3h77,3h78,
PROB_ECOLI	2j5t	H	SBS	2j5t,2j5v,
PRP28_YEAST	4w7s	H	SBS	4w7s,
PRP43_YEAST	3kx2	M	SBS	2xau,3kx2,
PRP5_YEAST	4ljy	M	SBS	4ljy,
PRRA_MYCTU	1ys6	H	SBS	1ys6,1ys7,
PRRP1_ARATH	4g26	M	SBS	4g23,4g24,4g25,4g26,
PRTM_BACSK	1wsd	M	SBS	1mpt,1wsd,
PSPF_ECOLI	2vii	M	SBS	2c96,2c98,2c99,2c9c,2vii,4qnr,4qos,
PTC_ENTFA	4a8p	H	SBS	4a8p,4am8,
PTGR1_CAVPO	1v3v	H	MBS	1v3t,1v3u,1v3v,2dm6,
PTGR2_MOUSE	2zb3	M	SBS	2zb3,
PTGR3_HUMAN	2c0c	M	SBS	2c0c,2wek,2x1h,2x7h,
PTK6_HUMAN	5d7v	M	SBS	5da3,
PTRA_ECOLI	1q2l	M	SBS	1q2l,
PUCL_BACSB	1j2g	H	MBS	1j2g,3wlv,4xfp,5ayj,
PULA_BACSU	2e8y	M	SBS	2e8y,2e8z,2e9b,
PULA_ENTAE	2fhf	M	SBS	2fgz,2fh6,2fh8,2fhb,2fhc,2fhf,
PUR1_BACSU	1ao0	H	MBS	1ao0,
PUR1_ECOLI	1ecj	H	MBS	1ecb,1ecj,
PUR4_SALTY	4lgy	M	SBS	1t3t,3ugj,3ujn,4l78,4lgy,4mgh,4r7g,
PUR8_HUMAN	4flc	H	MBS	2j91,2vd6,
PUR9_CHICK	1g8m	H	MBS	1g8m,1m9n,1oz0,1thz,2b1g,2b1i,2iu0,2iu3,
PUR9_MYCTU	3zzm	H	MBS	3zzm,4a1o,
PURA_PYRHO	5k7x	H	SBS	5k7x,
PURL_THET8	3viu	M	SBS	3viu,
PURP_PYRFU	2r87	H	SBS	2r87,
PURR_BACSU	1o57	H	SBS	1p4a,
PYC_HUMAN	3bg3	H	SBS	3bg3,
PYRB_BACSU	3r7f	H	MBS	3r7d,3r7f,3r7l,
PYRI_METJA	2yww	H	MBS	2yww,
Q06GJ0_OSTFU	3wmc	H	SBS	3vtr,3wmb,3wmc,
Q06YR3_MEDTR	2qyo	H	SBS	2qyo,
Q06ZW2_MENPI	5l53	M	SBS	5l53,
Q07524_TROMA	2uwa	M	SBS	2vh9,
Q0ASS9_MARMM	3s6g	H	MBS	3s6g,4kzt,
Q0GC07_THENN	2x41	H	SBS	2x41,2x42,
Q0KBC8_CUPNH	5dmh	M	SBS	5dmh,
Q0P8H5_CAMJE	4mo2	H	SBS	4mo2,
Q0P8I9_CAMJE	4n3o	H	SBS	4n3o,
Q0QHL8_TRICA	5cqg	M	SBS	3kyl,5cqg,
Q0QJA3_9GAMM	3ut0	M	SBS	3rrx,3usz,3ut0,
Q0S914_RHOJR	2np5	H	MBS	2np5,
Q0SBK1_RHOJR	5fxd	H	SBS	5fxd,5fxe,5fxf,5fxp,
Q0WYK2_9MONI	4rl3	M	SBS	4pxv,
Q11B79_CHESB	3iuu	M	SBS	3iuu,
Q11S56_CYTH3	2hx1	H	SBS	2hx1,
Q12715_HYPJE	3zyz	M	SBS	3zyz,4i8d,
Q12KT8_SHEDO	4mzu	H	MBS	4mzu,4zu4,
Q13JS1_BURXL	5jsc	H	MBS	5jsc,
Q13WK3_BURXL	4gxq	M	SBS	2v7b,4gxq,4gxr,
Q16980_APLCA	1kob	H	SBS	1kob,
Q180W0_PEPD6	4luy	H	MBS	4lus,4lut,
Q186Y7_PEPD6	3ldu	M	SBS	3ldu,
Q194Q4_STRAA	4rvf	M	SBS	4rvf,
Q1AYK7_RUBXD	2qq6	H	SBS	2qq6,
Q1CQP3_STRPC	2ici	M	SBS	2ici,
Q1D4C9_MYXXD	4ysb	H	SBS	4ysb,
Q1D4I2_MYXXD	5k1s	H	SBS	5k1s,
Q1GZF4_METFK	4glt	H	MBS	4glt,
Q1HA49_PHYPO	2eix	H	MBS	2eix,
Q1R2J4_ECOUT	5aap	M	SBS	5aal,5aap,
Q1W3Z7_ASPJA	3lig	H	SBS	3ldk,3ldr,3lem,3lfi,3lih,
Q1ZS18_PHOAS	5ep0	M	SBS	5ep2,5ep3,5ep4,
Q21A54_RHOPB	5cuo	H	MBS	5cuo,5cup,
Q25595_CLOSI	3iso	H	SBS	3iso,4l5l,4l5o,
Q26964_TRYCR	3b69	M	SBS	3b69,
Q2G1L5_STAA8	4q7f	M	SBS	3qfk,4q7f,
Q2G1S5_STAA8	4rfb	H	SBS	4rfb,4rgt,
Q2G4L9_NOVAD	3gaz	H	SBS	3gaz,
Q2GAG3_NOVAD	3b59	H	SBS	3b59,
Q2GBV9_NOVAD	3lxd	M	SBS	3lxd,
Q2GKX4_ANAPZ	3js4	M	SBS	3js4,
Q2HWI0_9ACTN	3gcf	H	SBS	3gcf,
Q2I6V7_PHLPR	3tsh	M	SBS	3tsh,3tsj,
Q2K340_RHIEC	4m6v	H	MBS	4jx4,4jx5,4jx6,4loc,4m6v,4mfd,4mfe,4mim,
Q2LK81_MORSA	3cqo	H	SBS	3cqo,
Q2N410_9CNID	3vf1	M	SBS	3vf1,
Q2PFA6_9SPHN	3gkq	H	SBS	3gkq,
Q2PS28_9PSED	1zja	M	SBS	1zja,1zjb,2pwd,2pwe,2pwf,2pwg,2pwh,4go8,4go9,
Q2PYN0_LEIIN	2p18	M	SBS	2p18,2p1e,
Q2RJ67_MOOTA	1y80	M	SBS	1y80,
Q2SVC5_BURTA	3mqq	H	SBS	3mqo,3mqq,
Q2SYG4_BURTA	3uw2	M	SBS	3uw2,
Q2SZ78_BURTA	4xgi	H	SBS	4xgi,
Q2SZA7_BURTA	3upt	H	MBS	3upt,
Q2T4A2_BURTA	4m9a	H	MBS	4m9a,
Q2UP46_ASPOR	3w6w	H	SBS	3w6w,
Q2V6H4_OSTFU	3w4r	M	SBS	3wl0,3wl1,3wqv,3wqw,
Q2W014_MAGSA	3tbn	M	SBS	3tbn,
Q2XU26_STREE	4qqq	M	SBS	4qqq,
Q2YLW1_BRUA2	3oce	H	MBS	3oce,
Q2Z1W1_PHACH	3eqn	M	SBS	3eqn,3eqo,
Q309D1_9AGAR	2bwr	M	SBS	2bwm,2bwr,2c25,2c4d,4up4,
Q314Q8_DESAG	3e+39	H	MBS	3e39,
Q384V4_TRYB2	3lss	H	SBS	3lss,
Q389T8_TRYB2	2wpf	H	MBS	2woi,2wov,2wow,2wp6,2wpc,2wpe,2wpf,4nev,
Q396C5_BURL3	4hmw	H	MBS	4hmw,4hmx,
Q396C7_BURL3	3r75	H	SBS	3r75,3r76,
Q39R98_GEOMG	3pef	H	SBS	3pef,
Q3AB29_CARHZ	2fmy	H	MBS	2fmy,2hkx,
Q3HNM4_EIMTE	4yzb	M	SBS	4ysj,4yuq,4yzb,
Q3IZT6_RHOS4	3lsz	H	MBS	3lsz,
Q3KB33_PSEPF	4it1	H	SBS	4it1,
Q3KK31_PSEPF	3pjx	H	SBS	3pjt,
Q3LSM1_ALISL	2isa	H	MBS	2isa,
Q3MB62_ANAVT	3eo7	M	SBS	3eo7,
Q3T552_BIFL2	2zxq	M	SBS	2zxq,
Q3T905_HELZE	2c1c	M	SBS	2c1c,
Q3YW59_SHISS	4umw	M	SBS	4umw,
Q3ZC95_BOVIN	4y93	M	SBS	4y93,4y94,4y95,
Q3ZD72_XANCA	4gjp	H	SBS	4osq,
Q40322_MENSP	2ong	H	SBS	2ong,2onh,
Q43060_PORPP	1ddz	H	SBS	1ddz,
Q43607_PRUDU	3fz3	H	SBS	3fz3,
Q44244_9PSEU	5fjp	H	SBS	4a6g,5fjp,
Q45087_9BURK	2w8s	H	SBS	2w8s,
Q45135_9MICO	4ghc	H	SBS	1f1x,1q0c,2ig9,2iga,3bza,3ecj,3eck,3ojj,3ojk,3ojn,3ojt,4ghc,4ghd,4ghe,4ghf,4ghg,4ghh,4z6l,4z6m,4z6n,4z6o,4z6p,4z6q,4z6r,4z6s,4z6t,4z6u,4z6v,4z6w,4z6z,5bwg,5bwh,
Q45458_GEOSE	2hhq	M	SBS	2hhq,2hhs,2hht,2hvh,2hw3,
Q46547_DICNO	3ti9	M	SBS	3ti9,
Q46961_DICCH	2y24	M	SBS	2y24,
Q46RB9_CUPPJ	3hwr	H	SBS	3hwr,
Q47NH7_THEFY	4jjj	M	SBS	4jjj,
Q47PJ0_THEFY	4qqw	M	SBS	4qqw,4qqz,
Q47QW6_THEFY	4e6e	M	SBS	4e6e,
Q488E0_COLP3	3ic9	H	MBS	3ic9,
Q4DA73_TRYCC	4yuv	H	MBS	3bwc,4yuv,4yuw,4yux,4yuy,4yuz,4yv0,4yv1,4yv2,
Q4DCQ3_TRYCC	4h3e	H	SBS	4dvh,4h3e,
Q4E1W2_TRYCC	4dsg	M	SBS	4dsg,4dsh,
Q4FKC0_TRYB2	4fuk	H	SBS	4fuk,
Q4K376_STREE	3tel	M	SBS	3tel,3tep,3tfl,
Q4K4R5_PSEF5	4id0	H	SBS	4id0,4iji,
Q4K6F7_PSEF5	5ahk	H	MBS	5ahk,
Q4K8I0_PSEF5	3m3m	M	SBS	3m3m,
Q4K9X1_PSEF5	3fj4	H	SBS	3ct2,3fj4,
Q4MW04_BACCE	3d19	H	SBS	3d19,
Q4Q6K7_LEIMA	2hfs	M	SBS	2hfu,
Q4Q7X6_LEIMA	4i1i	H	SBS	4i1i,
Q4QG08_LEIMA	1y1x	M	SBS	1y1x,
Q4W8A1_CIOIN	3v0f	M	SBS	3v0h,
Q4YRR5_PLABA	3q5i	M	SBS	3q5i,
Q503K9_DANRE	2y5i	H	SBS	2y5i,
Q51162_NEIME	4aip	H	MBS	4aip,
Q52NH3_BACAN	1zxv	M	SBS	1zxv,
Q53901_STRCH	2opt	H	SBS	3b6c,
Q53U84_ASPOZ	3wy0	H	SBS	3wxy,3wy0,
Q53W52_THET8	3dh7	H	SBS	3dh7,
Q54331_STRLI	2nlr	H	SBS	2nlr,
Q57WP0_TRYB2	4cjx	H	SBS	4cjx,
Q585M6_TRYB2	3qcp	M	SBS	3qcp,
Q59310_CLOPF	2bf6	M	SBS	2bf6,2vk5,2vk6,2vk7,
Q59721_BURXL	2gdr	H	MBS	2dsa,2gdr,
Q5CR27_CRYPI	5elo	H	SBS	5eln,5elo,
Q5CYZ2_CRYPI	2fn7	H	SBS	2fn7,
Q5D8D3_SOLLC	2fon	H	MBS	2fon,
Q5FM28_LACAC	3ll3	H	SBS	3ll3,
Q5FMB7_LACAC	4aie	M	SBS	4aie,
Q5JD28_THEKO	2pbz	H	SBS	2pbz,
Q5JGC2_THEKO	5ayv	H	SBS	5ayv,5hws,
Q5KW03_GEOKA	3vnp	H	MBS	3vnp,
Q5KWD0_GEOKA	2w58	H	SBS	2w58,
Q5KZF0_GEOKA	2p17	M	SBS	2p17,
Q5L0J3_GEOKA	3f2b	M	SBS	3f2b,3f2c,3f2d,
Q5L1X8_GEOKA	3wia	H	SBS	3wia,
Q5L3C7_GEOKA	2yrx	M	SBS	2yrw,2yrx,
Q5L5N2_CHLAB	3ce2	M	SBS	3ce2,
Q5LAQ6_BACFN	3d1l	H	MBS	3d1l,
Q5LAT3_BACFN	4pys	M	SBS	4pys,
Q5LHN1_BACFN	3l22	M	SBS	3l22,
Q5LM96_RUEPO	3i6e	H	SBS	3i6e,
Q5LMH0_RUEPO	4upl	H	SBS	4upl,
Q5MJ80_9GAMM	2vqx	M	SBS	2vqx,
Q5NE65_FRATT	5dll	M	SBS	5dll,
Q5NGA7_FRATT	4pzv	M	SBS	4pzv,
Q5NGF2_FRATT	3m84	H	SBS	3m84,3qty,
Q5NHR1_FRATT	2r5w	H	SBS	2qjt,2r5w,
Q5NN22_ZYMMO	2ox4	H	SBS	2ox4,
Q5NT25_ENTHI	5c1t	M	SBS	5c1t,
Q5NT46_RHILI	4ha6	H	SBS	4ha6,
Q5QTY1_IDILO	4fgm	M	SBS	4fgm,
Q5SBN3_LACRE	4ayg	M	SBS	3hz3,3klk,3kll,4ayg,
Q5SH14_THET8	2dvl	H	SBS	2dvl,
Q5SH26_THET8	2ozp	M	SBS	2ozp,
Q5SH33_THET8	2cul	M	SBS	2cul,
Q5SHB0_THET8	4uuw	H	MBS	4ct9,4cta,4uoc,4uuw,4uux,
Q5SHV8_THET8	2eg4	M	SBS	2eg3,2eg4,
Q5SI76_THET8	2dy1	M	SBS	1wdt,2dy1,
Q5SIP1_THET8	2z1a	M	SBS	2z1a,
Q5SJ29_THET8	2dby	M	SBS	2dby,
Q5SJ64_THET8	3b0x	M	SBS	3au2,3auo,3b0x,3b0y,
Q5SKH7_THET8	1v47	H	SBS	1v47,
Q5SL04_THET8	2ejw	H	SBS	2ejw,
Q5SL81_THET8	2dqb	H	SBS	2dqb,
Q5SLC3_THET8	2ywl	H	MBS	2cvj,2ywl,
Q5SLM7_THET8	4xcm	H	SBS	4uz3,
Q5SLQ6_THET8	2cvz	H	SBS	1wp4,2cvz,
Q5YNS8_NOCFA	4j6c	M	SBS	4j6b,4j6c,4j6d,4jbt,
Q5ZUA2_LEGPH	4bvp	H	MBS	3aaq,3aar,4bra,4brc,4brd,4bre,4brf,4brg,4brh,4bri,4brk,4brl,4brm,4brn,4brq,4bvp,
Q5ZWR1_LEGPH	4bbj	M	SBS	4bbj,4byg,
Q60029_THEFU	4b4f	M	SBS	4b4f,
Q63XL8_BURPS	3dah	H	MBS	3dah,
Q65XA0_ORYSJ	5d9x	M	SBS	5d9v,5d9w,5d9x,
Q665C6_YERPS	3l0q	H	SBS	3l0q,
Q67FT0_PSESE	2phd	H	SBS	2phd,
Q6A1F6_VIBCL	2nx9	H	SBS	2nx9,
Q6CP22_KLULA	3va7	H	SBS	3va7,
Q6D0N7_PECAS	4xfm	M	SBS	4xfm,
Q6IP81_XENLA	4gaa	H	SBS	4gaa,
Q6IWJ5_NOCSI	3k30	H	SBS	3k30,
Q6L6Q4_GEOSE	2d0b	M	SBS	2d0b,2d0c,
Q6N3B2_RHOPA	3fg2	M	SBS	3fg2,
Q6N5G2_RHOPA	4r70	H	SBS	2ool,4r70,
Q6NAV4_RHOPA	3pm9	H	SBS	3pm9,
Q6PRR9_PLAVI	4zl4	M	SBS	4zl4,
Q6PW77_SARSR	1zr6	M	SBS	1zr6,2axr,3hsu,
Q6QBS4_9LACT	2vbf	H	MBS	2vbf,2vbg,
Q6R2Q7_BIFLN	3ai7	H	MBS	3ai7,
Q6R7Z5_9TRYP	3mor	M	SBS	3hhi,
Q6TEI5_PLABE	3f4b	H	SBS	3f4b,
Q6WRY5_ENTFL	4fu0	H	SBS	4fu0,
Q6WSR8_PICAB	3hbe	M	SBS	3hbd,3hbe,
Q6ZZJ7_ACTTI	3h4i	M	SBS	3h4i,3h4t,
Q709Q5_MAIZE	4ml8	M	SBS	4ml8,4mla,
Q70SY0_HYPJE	3og2	M	SBS	3og2,3ogr,3ogs,3ogv,
Q71QF2_AMACA	1jlx	H	MBS	1jlx,
Q71T02_PLAFA	4b7u	H	SBS	4b7u,
Q72GF3_THET2	4kbf	H	SBS	3mwk,3mwl,3nbf,4kbf,
Q72HW2_THET2	2xu9	H	SBS	2xu9,5afa,
Q72JJ3_THET2	1ukw	H	SBS	1ukw,
Q72KX8_THET2	3o9z	H	MBS	3o9z,3oa0,
Q72Q78_LEPIC	4tzh	M	SBS	4tzh,
Q72TC3_LEPIC	4u08	M	SBS	4u08,
Q72U33_LEPIC	4u06	M	SBS	4u06,
Q73PT7_TREDE	5fa9	H	SBS	5fa9,
Q746J7_THET2	5c8f	H	SBS	3whp,5c8a,5c8d,5c8f,
Q746X3_GEOSL	4nm9	H	SBS	4nm9,4nma,4nmb,4nmc,4nmd,4nme,4nmf,
Q747F6_GEOSL	2w31	H	SBS	2w31,
Q74FY6_GEOSL	4aal	H	SBS	4aal,4aao,
Q75WT9_9APHY	3phz	H	SBS	3phz,
Q76NL8_PLAF7	3s5m	M	SBS	3s5h,3s5m,
Q79H45_BORPE	3q2k	H	SBS	3q2k,
Q79SH7_STRLI	3hta	H	SBS	3hta,3hth,3htj,
Q7B004_ECOLX	2hnf	M	SBS	2hnf,2ho0,
Q7BAE3_STRPY	1ty0	H	SBS	1ty2,
Q7CG15_YERPE	3go9	M	SBS	3go9,
Q7CGS9_YERPE	4pv4	H	SBS	4pv4,
Q7CKK9_YERPE	5eqv	M	SBS	5eqv,
Q7CRA4_STRR6	2y2l	H	SBS	2xd5,2y2g,2y2h,2y2l,2y2q,
Q7CSI0_AGRFC	4hch	H	SBS	1rvk,4hch,4hcl,4mmw,
Q7DD94_NEIMB	4kav	M	SBS	4kav,4kay,
Q7GC77_SOYBN	2d5h	H	SBS	2d5h,
Q7K9G0_LEIMA	1okg	M	SBS	1okg,
Q7KQK0_PLAF7	5kbf	M	SBS	5k8s,5kbf,5t3n,
Q7KQK7_PLAF7	3nie	M	SBS	3nie,
Q7LHI2_PHACH	1h46	M	SBS	1h46,
Q7LYT7_PYRWO	1mxg	M	SBS	1mwo,1mxd,1mxg,
Q7MAW0_PORGI	4iql	H	SBS	4iql,
Q7MD38_VIBVY	4ivn	H	MBS	4ivn,
Q7MT22_PORGI	2r6h	M	SBS	2r6h,
Q7MVC7_PORGI	3gg2	H	MBS	3gg2,
Q7MVN7_PORGI	2nvv	H	MBS	2nvv,
Q7NQP7_CHRVO	3qp8	H	SBS	3qp8,
Q7NR94_CHRVO	3g8r	H	SBS	3g8r,
Q7NWW7_CHRVO	3hz6	H	SBS	3hz6,
Q7PVS6_ANOGA	2imi	H	SBS	2imi,2imk,
Q7RXM0_NEUCR	4qi7	M	SBS	4qi7,
Q7RYZ9_NEUCR	5c3q	M	SBS	5c3o,5c3p,5c3q,5c3r,5c3s,
Q7S439_NEUCR	5foh	M	SBS	5foh,
Q7S6N4_NEUCR	3e1h	H	SBS	3eut,
Q7SHI8_NEUCR	4d7u	M	SBS	4d7u,4d7v,
Q7SI98_STROI	1v6w	H	SBS	1isv,1isw,1isx,1isy,1isz,1it0,1v6u,1v6v,1v6w,1v6x,2d20,2d22,2d23,2d24,2g3j,
Q7SID9_BREST	1i19	M	SBS	1i19,2i0k,
Q7SIE1_LACBR	1h54	H	SBS	1h54,
Q7SIE4_THETH	2bte	M	SBS	2bte,
Q7WT50_9BURK	1uth	H	SBS	1uth,2y7k,2y7w,
Q7WVY1_COLP3	3cia	M	SBS	3cia,
Q7WYF5_9PSED	3hq0	H	SBS	3hpv,3hpy,3hq0,
Q7WZ62_9ACTN	5awv	H	SBS	5awv,
Q7X2G7_9ACTN	3pop	H	SBS	3pop,3pqb,
Q7X8Q2_CHLRE	4okd	H	SBS	4okd,
Q7YZ69_CRYPV	5f9z	M	SBS	5f9z,
Q81H03_BACCR	1zsw	M	SBS	1zsw,
Q81M33_BACAN	3q6d	M	SBS	3q6d,
Q81N16_BACAN	3hjj	H	MBS	3igj,
Q81RQ8_BACAN	3to3	H	SBS	3to3,
Q81RY4_BACAN	3ig4	H	SBS	3ig4,
Q81TK8_BACAN	3cgb	H	MBS	3cgb,3cgc,3cgd,3cge,
Q81UT5_BACAN	3ict	H	MBS	3icr,3ics,3ict,
Q81VF6_BACAN	2vd8	H	MBS	2vd9,
Q81WA9_BACAN	1yb0	H	SBS	1yb0,2ar3,
Q81XJ1_BACAN	3owa	H	MBS	3owa,
Q81Y15_BACAN	3m49	H	MBS	3hyl,3m49,
Q82L26_STRAW	3a21	M	SBS	3a22,3a23,
Q82PP4_STRAW	3w5m	M	SBS	3w5m,3w5n,
Q82SE2_NITEU	2rc3	H	MBS	2rc3,
Q82VD6_NITEU	3cng	H	SBS	3cng,
Q82ZE3_ENTFA	3mel	H	MBS	3mel,
Q833L5_ENTFA	3oc4	H	MBS	3oc4,
Q834E8_ENTFA	5kbp	H	SBS	3lvt,
Q835P8_ENTFA	3ddv	H	SBS	3ddv,
Q837J0_ENTFA	3e5p	H	MBS	3e5p,3e6e,
Q83A21_COXBU	3tri	H	MBS	3tri,
Q83CT0_COXBU	3tqh	M	SBS	3tqh,
Q83SB9_SHIFL	2b20	M	SBS	3c8d,
Q83WG3_9ACTN	2z3u	M	SBS	2z3t,2z3u,3a1l,
Q83XK4_9GAMM	2xlr	H	SBS	2vq7,2vqb,2xlp,2xlr,2xlt,2xlu,2xve,2xvf,2xvh,2xvi,2xvj,
Q844J9_BACTU	1qs1	M	SBS	1qs2,
Q84HQ2_BIFAD	1r7a	H	SBS	2gdu,2gdv,
Q868M7_CUCEC	1vcl	H	SBS	1vcl,2z48,2z49,3w9t,
Q87I71_VIBPA	3vb9	H	SBS	3vb9,
Q87QX1_VIBPA	2od0	H	MBS	2od0,
Q880Y1_PSESM	3dty	H	SBS	3dty,
Q88FB1_PSEPK	5tr3	H	MBS	5tr3,
Q88JP1_PSEPK	4k28	M	SBS	4k28,
Q88JU3_PSEPK	5hmq	H	SBS	5hmq,
Q88KV1_PSEPK	2itb	H	SBS	2itb,
Q88N37_PSEPK	1re5	H	MBS	1re5,
Q88PQ6_PSEPK	3o74	H	SBS	3o75,
Q890V3_CLOTE	3wgq	H	SBS	3wgq,3wgy,3wgz,
Q89YQ8_BACTN	3va6	H	SBS	3ott,
Q89YS4_BACTN	5jmd	M	SBS	5jmd,5jmf,
Q89ZX5_BACTN	5cjz	M	SBS	5cjz,5ck1,
Q8A577_BACTN	3mcx	M	SBS	3mcx,
Q8A5P6_BACTN	3eyp	H	SBS	4oue,4ozo,
Q8A799_BACTN	3bga	H	SBS	3bga,
Q8A7C8_BACTN	3b5q	M	SBS	3b5q,
Q8A7N7_BACTN	4r5o	M	SBS	4r5o,
Q8A9A9_BACTN	3ibs	H	SBS	3ibs,
Q8AAK6_BACTN	2je8	M	SBS	2vjx,2vl4,2vmf,2vo5,2vot,2vqt,2vqu,2vr4,2wbk,
Q8AAN6_BACTN	4r1m	H	SBS	4r1l,4r1m,4rvn,4rvo,
Q8CWU3_STRR6	1n7q	M	SBS	1n7q,
Q8D0U0_YERPE	3pyz	M	SBS	3pyz,
Q8DNC2_STRR6	4hye	H	SBS	4e7o,4e7p,
Q8DNV6_STRR6	3zm6	M	SBS	2am1,2am2,3zm5,3zm6,
Q8DP99_STRR6	3hia	H	SBS	3hia,
Q8DQ62_STRR6	2bib	M	SBS	1wra,2bib,
Q8DR52_STRR6	2x8m	M	SBS	2v04,2v05,2x8m,2x8o,2x8p,
Q8DUI5_STRMU	3sqz	H	SBS	3sqz,
Q8E0S9_STRA5	3pf2	M	SBS	3pf2,3pg2,
Q8EG98_SHEON	2oas	H	SBS	2oas,
Q8GAG1_ARTNI	2bvf	M	SBS	2bvf,2bvh,
Q8GB52_9VIBR	1sh7	M	SBS	1s2n,1sh7,
Q8GCA8_BACME	4mlv	M	SBS	4mlq,4mlv,
Q8GEJ9_PSEPU	4gc1	M	SBS	3m7j,4gc1,
Q8GEZ8_CLOBU	1r9d	H	SBS	1r9d,4mtj,
Q8GGQ1_STRAZ	4z5p	M	SBS	4z5p,
Q8GN86_9BURK	3cw9	H	SBS	3cw8,3cw9,
Q8GPH7_RHORH	2wiy	M	SBS	2wiv,2wiy,4ep6,
Q8GZD5_9ROSI	1umz	M	SBS	1umz,
Q8I4V8_PLAF7	2fbn	H	SBS	2vn1,4j4n,4qt2,4qt3,
Q8IDI4_PLAF7	2w41	H	SBS	2w40,2w41,
Q8IDJ8_PLAF7	4pg3	H	SBS	4pg3,
Q8IEK1_PLAF7	4zqt	M	SBS	4zqt,
Q8II73_PLAF7	4cxm	H	SBS	4cxm,
Q8IJP2_PLAF7	3s6b	M	SBS	3s6b,
Q8IJR9_PLAF7	3uow	H	SBS	3uow,
Q8ISI9_9ALVE	2cw3	H	SBS	2cw3,
Q8ISJ0_9ALVE	2cw2	H	SBS	2cw2,
Q8KBW6_CHLTE	2qmx	H	MBS	2qmx,
Q8KKG0_9FLAO	3edf	H	SBS	1h3g,3ede,3edf,3edj,3edk,
Q8KLP4_STEMA	3p9t	H	SBS	3p9t,
Q8KLT9_9NOCA	3jv7	H	SBS	2xaa,3jv7,
Q8KNF2_MICEC	3oth	M	SBS	3otg,3oth,
Q8KNF6_MICEC	4xr9	H	SBS	4xr9,
Q8KRB5_STRCL	2wpw	M	SBS	2wpw,2wpx,
Q8KRF6_9MICC	1yq2	H	SBS	1yq2,
Q8KUA3_ENTFL	5dzt	M	SBS	5dzt,
Q8L201_BARHN	3l0d	H	SBS	3l0d,
Q8L794_ARATH	5htx	M	SBS	5htv,5htx,
Q8MNY2_SCHMA	4i04	M	SBS	3qsd,3s3q,
Q8MZM3_ANOGA	4yzw	H	SBS	4yzw,
Q8NLC1_CORGL	2nsf	M	SBS	2nsf,
Q8NLM6_CORGL	2di3	H	SBS	2di3,
Q8NN12_CORGL	3i4k	H	SBS	3i4k,
Q8NQY2_CORGL	4dbh	H	SBS	4dbf,4dbh,
Q8NTY1_CORGL	3gyb	H	SBS	3gyb,
Q8PC69_XANCP	2jlb	M	SBS	2jlb,2xgm,2xgo,2xgs,
Q8PDX2_XANCP	4kti	H	SBS	3s1z,3s20,4ku2,4ku3,4ku5,
Q8PGN7_XANAC	5bmp	M	SBS	5bmn,5bmp,5kl0,
Q8PW39_METMA	4hac	H	SBS	4hac,
Q8R7R4_CALS4	2bg5	H	SBS	2xz9,
Q8R8S5_CALS4	3tkk	H	SBS	3tkk,
Q8RDH4_CALS4	4fwi	M	SBS	4fwi,
Q8RPG0_DESHA	4jgi	M	SBS	4jgi,
Q8RTE3_CAMJU	4mt4	H	SBS	4mt4,
Q8SXK5_DROME	3cvv	M	SBS	2wb2,2wq6,2wq7,3cvu,3cvv,3cvy,
Q8T5C2_MYTGA	4cn9	M	SBS	4cn9,
Q8TZS9_PYRFU	2i14	H	SBS	2i14,
Q8U051_PYRFU	3e+70	H	SBS	3e70,
Q8U1K3_PYRFU	1b25	H	SBS	1b25,1b4n,
Q8U3D2_PYRFU	1z26	M	SBS	1z25,1z26,
Q8VP84_PECCA	1kgz	H	SBS	1kgz,
Q8VRK8_ACEPA	1nx9	H	SBS	1nx9,
Q8X1E4_NEUCS	4zty	M	SBS	4ztx,
Q8XBD0_ECO57	4y17	H	SBS	4y15,4y17,
Q8XLZ0_CLOPE	4fdz	H	SBS	4u6i,
Q8XVV6_RALSO	3tou	H	MBS	3tou,
Q8Y4J2_LISMO	5f7u	M	SBS	4kmq,4kwu,5f7u,
Q8YAF1_LISMO	5f7p	H	SBS	5f7p,5f7r,
Q8YC61_BRUME	5ez3	H	MBS	5ez3,
Q8YFS0_BRUME	4f4f	M	SBS	4f4f,
Q8YQW3_NOSS1	4xsu	H	SBS	4xsp,4xsr,4xsu,
Q8Z859_SALTI	4kh7	H	SBS	4kh7,
Q8ZKP5_SALTY	3fpk	H	SBS	3fpk,
Q8ZPF0_SALTY	3m07	M	SBS	3m07,
Q8ZQW9_SALTY	3na5	H	SBS	2fuv,3na5,3olp,
Q8ZUP0_PYRAE	4jbg	H	SBS	4jbg,4jbh,
Q8ZVX8_PYRAE	2rih	H	SBS	2rif,
Q8ZWA8_PYRAE	3aw5	M	SBS	3aw5,
Q8ZYK1_PYRAE	1fnn	M	SBS	1fnn,
Q91XX9_MOUSE	5szn	M	SBS	5szn,
Q92456_HYPJE	1szn	M	SBS	1szn,1t0o,
Q92458_HYPJE	5ae6	H	SBS	5a7m,5ae6,
Q927X3_LISIN	1wuf	H	SBS	1wuf,
Q929L3_LISIN	3e+18	H	SBS	3e18,
Q92AS9_LISIN	4zoc	H	MBS	4zo6,4zo7,4zo8,4zo9,4zoa,4zob,4zoc,4zod,4zoe,
Q92PC0_RHIME	4dna	H	MBS	4dna,
Q92PZ3_RHIME	4ej6	H	SBS	4ej6,
Q92ZP9_RHIME	5hl4	H	SBS	5hl4,
Q92ZS5_RHIME	4h1z	H	SBS	4h1z,
Q934G8_CLOPF	1ups	M	SBS	1ups,
Q93AT8_DICCH	2x3j	H	SBS	2w02,2w03,2x3j,2x3k,
Q93CC5_STAAU	2ntt	H	SBS	3ea6,
Q93H80_STRAX	3abb	M	SBS	3abb,
Q93H81_STRAX	3aba	M	SBS	3aba,3e5j,3e5k,3e5l,
Q93RE7_BACGL	2okx	M	SBS	2okx,
Q93RE9_9BACT	4cvb	M	SBS	4cvb,4cvc,
Q93UV9_9BACI	1wmd	M	SBS	1wmd,1wme,1wmf,
Q93X60_CICIN	1st8	M	SBS	2add,2ade,
Q94BW3_CINCA	2vlc	M	SBS	2vlc,
Q95NL6_TOXGO	2jks	M	SBS	2jks,
Q96UT6_CANAX	4gun	H	SBS	4gun,
Q96X16_PICPA	1n9e	H	SBS	1n9e,
Q975F9_SULTO	2ggo	M	SBS	2ggq,
Q976U3_SULTO	4yzo	H	SBS	4yzo,
Q977Y3_CLOAB	3ik2	M	SBS	3ik2,
Q979W2_THEVO	3wid	H	SBS	3wic,3wid,3wie,
Q97FM4_CLOAB	3f10	M	SBS	3f10,
Q97ML2_CLOAB	5kgh	H	SBS	5kf1,5kga,5kgh,5kgp,
Q97U20_SULSO	3ddj	M	SBS	3ddj,
Q97VD2_SULSO	4lqx	H	SBS	4lqx,
Q97WF3_SULSO	2x4h	H	SBS	2x4h,
Q97WQ4_SULSO	3irb	M	SBS	3irb,
Q980K5_SULSO	3ozx	M	SBS	3ozx,
Q99036_HYPJE	1qnr	M	SBS	1qnq,1qnr,
Q99ZS1_STRP1	2a9f	H	SBS	2a9f,
Q9A8X3_CAUCR	5a06	H	SBS	5a03,5a04,5a05,5a06,
Q9AGH8_ALCFA	1rk6	M	SBS	1m7j,1rjp,1rjq,1rjr,1rk5,1rk6,1v4y,1v51,
Q9AJS0_ALIAC	3gzk	M	SBS	3ez8,3gzk,3h2w,3h3k,3rx5,3rx7,3rx8,5e2j,
Q9AL91_STRVZ	3i3l	M	SBS	3i3l,
Q9ALJ4_GEOSE	4fns	H	MBS	4fns,4fnt,
Q9AMH9_STRAT	2y31	H	MBS	2y30,2y31,
Q9AMP1_VIBHA	3b9e	M	SBS	3arp,3arq,3arr,3art,3aru,3arv,3arw,3arx,3ary,3arz,3as0,3as1,3as2,3as3,
Q9BHB0_9DIPT	1v2a	H	SBS	1v2a,
Q9CF33_LACLA	2o20	H	SBS	2o20,
Q9EYQ2_9FIRM	1ia7	M	SBS	1ia6,1ia7,
Q9F1X5_LACSN	2cdu	H	MBS	2cdu,
Q9F377_STRCO	3akb	M	SBS	3aka,3akb,
Q9FBC2_STREE	2rjt	H	SBS	1oxh,
Q9FQE8_SOYBN	4chs	H	SBS	4chs,
Q9GN60_9DIPT	3f6d	H	SBS	3f63,3f6d,3g7i,3g7j,
Q9HIB8_THEAC	1q7h	M	SBS	1q7h,
Q9HLD9_THEAC	2qh1	H	SBS	1pvm,2qh1,
Q9HT86_PSEAE	4bj4	H	SBS	4bol,4bpa,
Q9HTL4_PSEAE	4x6g	H	SBS	4x6g,
Q9HVZ7_PSEAE	4cvl	M	SBS	4cvl,
Q9HWG9_PSEAE	3c96	M	SBS	2rgj,3c96,
Q9HX28_PSEAE	5anz	M	SBS	5anz,5ao8,
Q9HXT9_PSEAE	3i5c	H	MBS	3i5c,
Q9HZE7_PSEAE	4etx	M	SBS	4etz,4eu0,4euv,
Q9I045_PSEAE	3f79	H	SBS	3f79,
Q9I072_PSEAE	4zmu	H	MBS	4zmm,
Q9I0Y7_PSEAE	5iuy	H	SBS	5azp,
Q9I377_PSEAE	4b7c	H	SBS	4b7x,
Q9I4B7_PSEAE	4dg8	M	SBS	4dg8,
Q9I5I9_PSEAE	5a23	H	SBS	5a23,
Q9JYV4_NEIMB	4qpe	M	SBS	2gtq,4pvb,4pw4,4qhp,4qir,4qme,4qpe,4quo,5dyf,
Q9K0L9_NEIMB	2p5v	H	MBS	2p5v,2p6s,2p6t,
Q9K0P8_NEIMB	3oi8	H	SBS	2pli,3oi8,
Q9KDW6_BACHD	3da1	M	SBS	3da1,
Q9KGN3_BACHD	2ii1	H	SBS	2ii1,
Q9KH42_CLODI	2wn6	M	SBS	2wn6,2wn7,
Q9KHK2_9ACTN	4xlo	H	SBS	3w8w,3w8x,3w8z,4xlo,
Q9KIE5_STRHY	1r2j	M	SBS	1r2j,
Q9KIJ7_SALTM	2wnw	H	SBS	2wnw,
Q9KJD0_9MICC	4ffh	M	SBS	4ffg,4ffi,
Q9KLB0_VIBCH	3nz2	H	MBS	3nz2,
Q9KUL5_VIBCH	2gu1	M	SBS	2gu1,
Q9KWU1_SPHSX	4e1y	M	SBS	1hv6,4f10,4f13,
Q9KWY4_9BACT	2w5v	H	SBS	2iuc,2w5v,2w5w,2w5x,
Q9KZR7_STRCO	1odo	M	SBS	1odo,
Q9L068_STRCO	4c7g	M	SBS	4c7f,4c7g,
Q9L0A2_STRCO	3nyq	M	SBS	3nyq,3nyr,
Q9L6V3_RHOCA	2bgj	M	SBS	2bgi,2bgj,2vnh,2vni,2vnj,2vnk,4k1x,
Q9L816_9ACTN	3dgt	M	SBS	3dgt,
Q9LBQ9_ARTGO	1ulv	M	SBS	1ug9,1ulv,
Q9LCC6_9BACI	3r6q	H	MBS	3r6q,3r6v,
Q9M5A3_HORVU	4hln	M	SBS	4hln,
Q9M7R2_VIGUN	1unf	M	SBS	1unf,
Q9PE18_XYLFA	2x64	H	MBS	2x64,
Q9R744_STAAU	2olv	M	SBS	2olv,
Q9RC94_9BACI	2dcj	H	SBS	2dcj,2dck,
Q9REC4_DESDE	1dgj	M	SBS	1dgj,
Q9RFN3_STRGN	3hrs	H	SBS	3hru,
Q9RJY2_STRCO	4oy7	M	SBS	4oy7,
Q9RM86_CLOAM	3gk7	H	SBS	3qdq,
Q9RMS5_PSEAI	3szt	H	SBS	3szt,
Q9RN61_STRNO	4amb	H	SBS	4amb,4an4,
Q9RPE9_CORDP	4yn8	M	SBS	4yn8,
Q9RQQ5_STRPY	1eu3	M	SBS	1eu3,
Q9RS86_DEIRA	2jh3	H	SBS	2jh3,
Q9RUU2_DEIRA	4q47	M	SBS	4q47,4q48,
Q9RX48_DEIRA	2w9m	M	SBS	2w9m,
Q9RYA6_DEIRA	1xpy	H	SBS	1xpy,1xs2,
Q9RYD0_DEIRA	2r7d	M	SBS	2r7d,
Q9RYF1_DEIRA	3hdq	H	SBS	3hdq,3hdy,3he3,3mj4,
Q9S1K0_STREE	2a9o	H	SBS	2a9o,2a9p,
Q9S7S8_HORVU	2y4s	M	SBS	2y4s,
Q9SQF7_BRAJU	2z38	M	SBS	2z38,2z39,
Q9U6N3_LEIIN	4p4o	M	SBS	4p4m,4p4o,
Q9UZA4_PYRAB	3bk7	M	SBS	3bk7,
Q9V2D6_PYRAB	2qmi	H	SBS	2qmi,
Q9V2J8_PYRAB	4zj8	H	SBS	2bis,3fro,3l01,4s0v,4zj8,4zjc,5u09,
Q9VB68_DROME	2xxl	M	SBS	2xxl,
Q9VBZ9_DROME	4lw3	M	SBS	3lw6,4lw3,4m4k,
Q9VWX8_DROME	4by5	H	SBS	4by4,4by5,
Q9WXP9_THEMA	2zsg	H	SBS	2zsg,
Q9WXX3_THEMA	2f4l	H	SBS	2f4l,
Q9WXY0_THEMA	1p2f	H	SBS	3nns,
Q9WY78_THEMA	3zl8	M	SBS	3zl8,
Q9WYA5_THEMA	3bof	H	SBS	3bof,3bol,
Q9WYL7_THEMA	4eo3	H	MBS	4eo3,
Q9WYN0_THEMA	1kgs	H	SBS	3nnn,
Q9WYR7_THEMA	1vj0	H	SBS	1vj0,
Q9WYS0_THEMA	3sxy	H	SBS	3sxk,3sxm,
Q9WZ40_THEMA	1vma	M	SBS	1vma,
Q9WZW1_THEMA	1s4m	H	SBS	1s4m,1t6x,1t6y,1t6z,
Q9X1C3_THEMA	4yer	H	MBS	4yer,
Q9X4B7_ECOLX	2j58	H	SBS	2w8h,
Q9X5N2_MYXXA	2bkl	M	SBS	2bkl,
Q9XAL8_STRCO	4gxf	H	MBS	3cg8,4gxf,4gy4,
Q9XEI3_HORVV	3wlq	M	SBS	1ex1,1ieq,1iev,1iew,1iex,1j8v,1lq2,1x38,1x39,3wlh,3wlj,3wlk,3wll,3wlm,3wln,3wlo,3wlp,
Q9XZ16_DROME	3shq	M	SBS	3shq,
Q9Y8I4_PYRIS	1v9l	H	SBS	1v9l,
Q9YC15_AERPE	2bgw	H	SBS	2bgw,
Q9YEQ6_AERPE	1zs7	M	SBS	2cx0,
Q9Z4P9_BACCI	4bok	M	SBS	4d4b,4d4c,4d4d,
Q9Z4X7_STRCO	3zgj	M	SBS	3zgj,
Q9ZC36_YERPE	4n8j	H	SBS	4n8i,
Q9ZFS6_STAAU	1m4v	M	SBS	2r61,2z8l,
QACR_STAAM	3bqz	H	MBS	3bqz,3br0,3br2,3br3,3br5,3bt9,3btc,3bti,3btj,3btl,3pm1,
QDOI_BACSU	2h0v	H	SBS	1y3t,2h0v,
QGDA_PSEPU	1yiq	M	SBS	1yiq,
QOR1_ECOLI	1qor	H	SBS	1qor,
QORH_ARATH	5a3v	H	SBS	5a3j,5a4d,
QOR_HUMAN	1yb5	H	SBS	1yb5,
QOR_YEAST	3qwa	H	SBS	3qwb,
QSOX1_RAT	4p2l	H	SBS	4p2l,
QUEF_VIBCH	3uxj	H	MBS	3bp1,3rzp,3s19,3uxj,3uxv,4ghm,
QUEG_BACSU	5d08	M	SBS	5d08,5d0a,5d0b,5t8y,
RADA_METMI	3ewa	M	SBS	3etl,3ew9,3ewa,
RARA_ECOLI	3pvs	H	SBS	3pvs,
RARG_HUMAN	2lbd	M	SBS	1exa,1exx,1fcx,1fcy,1fcz,1fd0,2lbd,3lbd,4lbd,
RBL2_RHORU	9rub	H	SBS	1rus,2rus,9rub,
RBL_THEKO	3kdo	H	MBS	3kdn,3kdo,
RECDL_DEIRA	3gp8	M	SBS	3gpl,
RECJ_THET8	2zxp	M	SBS	1ir6,2zxp,2zxr,
RECQ1_HUMAN	2wwy	H	SBS	2v1x,
RECR_CALS4	3vdp	H	SBS	3vdp,3ve5,
RED1_HUMAN	5ed1	M	SBS	1zy7,5ed1,5ed2,5hp2,
RETO_ESCCA	3d2j	M	SBS	3d2d,3d2h,3d2j,3fw7,3fw8,3fw9,3fwa,3gsy,4ec3,4pzf,
REX_BACSU	2vt3	H	SBS	2vt2,2vt3,
REX_STRA3	3keo	H	MBS	3keo,3keq,
REX_THEAQ	1xcb	H	MBS	1xcb,
RF1_HALS3	4af1	M	SBS	4af1,
RF3_DESVM	3vqt	M	SBS	3vqt,
RFAG_ECOLI	2iw1	M	SBS	2iv7,2iw1,
RFCS_ARCFU	2chg	H	SBS	2chg,
RFR32_CYAA5	2g0y	M	SBS	2g0y,
RGLA_ASPAC	1nkg	M	SBS	1nkg,2xhn,3njv,3njx,
RHAB_ECOUT	2uyt	M	SBS	2uyt,
RHMD_SALTY	3d47	H	SBS	3box,3cxo,3d46,3d47,
RHO_ECOLI	5jji	H	MBS	1a8v,3ice,5jji,
RIBD_BACSU	4g3m	H	SBS	2b3z,2d5n,3ex8,4g3m,
RIO2_ARCFU	1zao	M	SBS	1tqm,1tqp,1zao,1zar,
RIR1_HUMAN	3hnc	H	MBS	2wgh,3hnc,
RISA_ECOLI	1i8d	H	MBS	1pkv,
RISA_SCHPO	1kzl	M	SBS	1kzl,
RLBP1_HUMAN	3hx3	M	SBS	3hx3,4cj6,
RLMD_ECOLI	2bh2	M	SBS	1uwv,2bh2,
RLUD_ECOLI	2ist	M	SBS	2ist,
RNB_ECOLI	2ix1	M	SBS	2id0,2ix0,2ix1,
RNC_AQUAE	1yyk	H	MBS	1jfz,1rc5,4m2z,4m30,
RND_ECOLI	1yt3	M	SBS	1yt3,
RNH1_BACHD	2g8k	M	SBS	2g8f,2g8h,2g8i,2g8k,2g8u,2g8v,2g8w,2r7y,3twh,3uld,4htu,4hue,4huf,4hug,5swm,
RNLS_HUMAN	3qj4	M	SBS	3qj4,
RNLS_PSESM	3kkj	H	SBS	3kkj,
RNSE_THET8	3iem	M	SBS	2dkf,3ie1,3ie2,3iem,
RNZ1_HUMAN	3zwf	H	SBS	3zwf,
RNZ_BACSU	1y44	H	SBS	1y44,
RO60_DEIRA	2nvo	M	SBS	2nvo,
ROO_DESGI	1e5d	H	MBS	1e5d,
RPIA_METJA	3ixq	H	SBS	3ixq,
RPIA_PYRHO	1lk5	H	SBS	1lk7,
RSGA_BACSU	1t9h	M	SBS	1t9h,
RSGA_THEMA	1u0l	M	SBS	1u0l,
RSUA_ECOLI	1ksk	M	SBS	1ksk,1ksl,1ksv,
RT4I1_HUMAN	2vn8	M	SBS	2vn8,
RUTR_ECOLI	4jyk	H	MBS	3loc,4jyk,4xk4,
RUVB_CAMJE	3pfi	H	SBS	3pfi,
RUVB_THEMA	1in5	M	SBS	1in4,1in5,1in6,1in7,1in8,1j7k,
S100G_BOVIN	1qx2	H	SBS	1ht9,1ig5,1igv,1qx2,3icb,4icb,
S10AC_HUMAN	2wc8	H	MBS	1e8a,1gqm,1odb,2wc8,2wcb,
S14L4_HUMAN	4tlg	M	SBS	4tlg,
SAHH3_HUMAN	3gvp	H	SBS	3gvp,
SAHH_HUMAN	3nj4	H	MBS	3nj4,
SAHH_THEMA	3x2e	H	SBS	3x2e,
SALR_PAPSO	3o26	M	SBS	3o26,
SATC_AQUAE	2gks	H	SBS	2gks,
SC24B_HUMAN	3eh1	M	SBS	3eh1,
SC24C_HUMAN	3eh2	M	SBS	3eh2,
SCACT_ACEAC	4eu9	H	SBS	4eu3,4eu4,4eu5,4eu6,4eu7,4eu8,4eu9,4eua,4eub,4euc,4eud,5ddk,5dw4,5dw5,5dw6,5e5h,
SCOT1_PIG	1m3e	H	SBS	1o9l,2nrb,
SCP_HEDDI	2scp	H	SBS	2scp,
SCRY_SALTM	1a0s	H	SBS	1a0s,1a0t,1oh2,
SCS7_YEAST	4zr1	M	SBS	4zr1,
SECA1_MYCTU	1nl3	H	SBS	1nkt,
SELB_HUMAN	5izl	M	SBS	5izl,
SELD_AQUAE	2yye	H	MBS	2yye,
SELD_ECOLI	3u0o	H	SBS	3u0o,
SERA_ECOLI	1yba	H	SBS	1sc6,1yba,2p9e,
SET_HUMAN	2e+50	H	MBS	2e50,
SGK1_HUMAN	3hdm	M	SBS	2r5t,3hdm,
SH3G2_HUMAN	2d4c	H	SBS	2d4c,
SIR_MYCTU	1zj8	M	SBS	1zj8,1zj9,
SMO_HUMAN	4qim	H	SBS	4jkv,4qim,
SNRPA_PIG	4pkd	M	SBS	4pkd,
SODF_AERPE	3ak3	H	MBS	3ak1,3ak2,3ak3,
SODF_HELPY	3cei	H	SBS	3cei,
SODF_PORGI	1uer	H	SBS	1qnn,1uer,1ues,
SODM2_BACAN	1xre	H	SBS	1xre,
SODM_HUMAN	1pl4	H	SBS	1pl4,1zte,2gds,2p4k,
SODM_STRMU	4yip	H	SBS	4yip,
SOFIC_SHEON	3zec	H	SBS	3zcn,3zec,
SPEB_STRPY	2uzj	H	SBS	2uzj,
SPEE_HUMAN	2o06	H	SBS	2o05,2o06,2o07,2o0l,3rw9,
SPEE_PYRHO	2e5w	H	SBS	2e5w,2zsu,
SPEE_THEMA	1jq3	H	SBS	1jq3,
SPEH_STRPY	1eu4	M	SBS	1eu4,
SPHM_HUMAN	4miv	H	SBS	4mhx,4miv,
SPS1_HUMAN	3fd5	H	MBS	3fd5,3fd6,
SPSE_BACSU	1vli	M	SBS	1vli,
SPSY_HUMAN	3c6k	H	SBS	3c6k,3c6m,
SQASE_ECOLI	5aed	M	SBS	5aed,5aee,5aeg,
SQHC_ALIAD	2sqc	H	SBS	1gsz,1h35,1h36,1h37,1h39,1h3a,1h3b,1h3c,1o6h,1o6q,1o6r,1o79,1sqc,1ump,2sqc,
SQRD_ACIAM	3h8l	H	SBS	3h8i,3h8l,
SRPK2_HUMAN	2x7g	M	SBS	2x7g,
STK39_MOUSE	5dbx	H	SBS	5dbx,
STS_HUMAN	1p49	M	SBS	1p49,
SUA5_SULTO	2eqa	M	SBS	2eqa,4e1b,
SUBN_BACNA	3vyv	M	SBS	3vyv,4dww,
SUOX_ARATH	1ogp	H	SBS	1ogp,
SUOX_CHICK	1sox	H	SBS	1sox,2a9a,2a9c,2a9d,
SUSB_BACTN	2d73	H	MBS	2d73,2jka,2jke,2jkp,2zq0,3wfa,
SUSD_BACO1	5e+75	M	SBS	5e76,
SUSD_BACTN	3ck9	M	SBS	3ck7,3ck8,3ck9,3ckb,3ckc,
[truncated: 201 more rows]

## Sheet: Table S3.
Table S3. Summary of functions of protein folding- and stabilization related genes.
Note that the names and descriptions are based on UniProt.
Gene	Name	Main function
BAG3	BAG family molecular chaperone regulator 3	Co-chaperone for HSP70 and HSC70 chaperones
FBXO7	F-box only protein 7	Ubiquitination and proteosomal degradation
GAPDH	Glyceraldehyde-3-phosphate dehydrogenase	Glycolysis, transcription, RNA transport, DNA replication, apoptosis
HSPB1	Heat shock protein beta-1	Small molecular chaperone
HSPE1	10 kDa heat shock protein, mitochondrial	Co-chaperonin, for HSP60 chaperonins
PDIA3	Protein disulfide-isomerase A3	Rearrangement of disulphide bonds
PIN1	Peptidyl-prolyl cis-trans isomerase NIMA-interacting 1	Conformational changes in phosphorylated proteins
TNIP2	TNFAIP3-interacting protein 2	Blocks the interaction of RIPK1 with its effector NEMO/IKBKG
TRAP1	Heat shock protein 75 kDa, mitochondrial	Chaperone, protein folding

## Sheet: Table S4.
Table S4. Singnificantly enriched cellular component terms for MBS homomers
See supplementary data for full results.
GO term	Pop_frac	Study_frac	P	P: FDR	Description	Genes
GO:0005759	69/707	30/172	0.000179421	0.0158012	mitochondrial matrix	AADAT	ABAT	ACAD8	ACADM	ACADS	ACADSB	BCAT2	CS	DECR1	FECH	GLRX2	GLRX5	GLS	GLUD1	GOT2	GSR	GSTK1	HADH	IDH2	IVD	LRRK2	ME2	MMAB	OAT	RIDA	RNASEL	SIRT5	SOD1	THEM4	TYMS
GO:1990351	16/707	11/172	0.000183202	0.0158012	transporter complex	CHRNA1	CHRNA2	CHRNA3	CHRNA7	GLRA3	GRIA2	HCN4	KCNK1	KCNK2	NOS1	PDE4B
GO:0034702	16/707	11/172	0.000183202	0.0158012	ion channel complex	CHRNA1	CHRNA2	CHRNA3	CHRNA7	GLRA3	GRIA2	HCN4	KCNK1	KCNK2	NOS1	PDE4B
GO:1902495	16/707	11/172	0.000183202	0.0158012	transmembrane transporter complex	CHRNA1	CHRNA2	CHRNA3	CHRNA7	GLRA3	GRIA2	HCN4	KCNK1	KCNK2	NOS1	PDE4B
GO:0043233	148/707	51/172	0.00115184	0.0567691	organelle lumen	AADAT	ABAT	ACAD8	ACADM	ACADS	ACADSB	APRT	BCAT2	CAT	CES1	CS	CTSK	CYR61	DECR1	DEFA5	FABP5	FECH	GLRX2	GLRX5	GLS	GLUD1	GOT2	GPI	GSR	GSTK1	GSTP1	GYG1	HADH	IDH2	INS	IVD	LRRK2	ME2	MIF	MMAB	MMP9	OAT	PGAM1	PGLYRP1	PKM	PPT1	PTGES	PYGL	RIDA
GO:0031974	148/707	51/172	0.00115184	0.0567691	membrane-enclosed lumen	AADAT	ABAT	ACAD8	ACADM	ACADS	ACADSB	APRT	BCAT2	CAT	CES1	CS	CTSK	CYR61	DECR1	DEFA5	FABP5	FECH	GLRX2	GLRX5	GLS	GLUD1	GOT2	GPI	GSR	GSTK1	GSTP1	GYG1	HADH	IDH2	INS	IVD	LRRK2	ME2	MIF	MMAB	MMP9	OAT	PGAM1	PGLYRP1	PKM	PPT1	PTGES	PYGL	RIDA
GO:0070013	148/707	51/172	0.00115184	0.0567691	intracellular organelle lumen	AADAT	ABAT	ACAD8	ACADM	ACADS	ACADSB	APRT	BCAT2	CAT	CES1	CS	CTSK	CYR61	DECR1	DEFA5	FABP5	FECH	GLRX2	GLRX5	GLS	GLUD1	GOT2	GPI	GSR	GSTK1	GSTP1	GYG1	HADH	IDH2	INS	IVD	LRRK2	ME2	MIF	MMAB	MMP9	OAT	PGAM1	PGLYRP1	PKM	PPT1	PTGES	PYGL	RIDA
[truncated: 7 more columns]
