# Supplementary material for: Ligand Binding Site Structure Shapes Folding, Assembly and Degradation of Homomeric Protein Complexes
Source: J Mol Biol. 2019 Sep 6;431(19):3871–88. doi: 10.1016/j.jmb.2019.07.014 (PMC6739599; doi:10.1016/j.jmb.2019.07.014)
Supplement: Supplementary file 3 — Supplementary material [file mmc3.zip]

Archive with 1 entries (1 files):
- GeneOntology.tar.bz2
